# Supplementary material for: Iodido­bis­(morpholine-4-carbodi­thio­ato-κ2 S,S′)(1,10-phenanthroline-κ2 N,N′)bis­muth(III)
Source: Acta Crystallogr Sect E Struct Rep Online. 2013 Dec 14;70(Pt 1):m20. doi: 10.1107/S1600536813033515 (PMC3914055; doi:10.1107/S1600536813033515)
Supplement: Supplementary file 1 [file e-70-00m20-sup1.cif]

##############################################################################
#                                                                            #
# This CIF contains the data in a paper accepted for publication in          #
# Acta Crystallographica Section E. It conforms to the requirements of       #
# Notes for Authors for Acta Crystallographica Section E, and has been       #
# peer reviewed under the auspices of the IUCr Commission on Journals.       #
#                                                                            #
# Full details of the Crystallographic Information File format               #
# are given in the paper "The Crystallographic Information File (CIF):       #
# a New Standard Archive File for Crystallography" by S. R. Hall, F. H.      #
# Allen and I. D. Brown [Acta Cryst. (1991), A47, 655-685].                  #
#                                                                            #
# The current version of the core CIF dictionary is obtainable from          #
# ftp://ftp.iucr.org/pub/cif_core.dic.                                       #
#                                                                            #
# Software is freely available for graphical display of the structure(s)     #
# in this CIF. For information consult the CIF software page                 #
# http://www.iucr.org/resources/cif/software.                                #
#                                                                            #
# This file may be used for bona fide research purposes within the           #
# scientific community so long as proper attribution is given to the journal # 
# article from which it was obtained.                                        #
#                                                                            #
##############################################################################
data_I
_database_code_depnum_ccdc_archive 'CCDC 283571'
_audit_creation_method     SHELXL-97
_chemical_name_systematic
;\
Iodidobis(morpholine-4-carbodithioato-\k^2^<i>S</i>,<i>S</i>')(1,10-\
phenanthroline-\k^2^<i>N</i>,<i>N</i>')bismuth(III)
;
_chemical_name_common     ?
_chemical_formula_moiety     'C24 H28 Bi I N4 S4'
_chemical_formula_sum     'C24 H28 Bi I N4 S4'
_chemical_formula_iupac     '[Bi (C4 H8 N O S2)2 I (C12 H8 N2)]'
_chemical_formula_weight     836.62
_chemical_melting_point     ?
_symmetry_cell_setting     monoclinic
_symmetry_space_group_name_H-M     'P 21/c'
_symmetry_space_group_name_Hall     '-P 2ybc'
loop_
    _symmetry_equiv_pos_as_xyz
    'x, y, z'
    '-x, y+1/2, -z+1/2'
    '-x, -y, -z'
    'x, -y-1/2, z-1/2'
_cell_length_a     14.782(4)
_cell_length_b     10.883(3)
_cell_length_c     18.030(4)
_cell_angle_alpha     90.00
_cell_angle_beta     100.035(4)
_cell_angle_gamma     90.00
_cell_volume     2856.2(12)
_cell_formula_units_Z     4
_cell_measurement_reflns_used     4986
_cell_measurement_theta_min     2.195
_cell_measurement_theta_max     25.754
_cell_measurement_temperature     298(2)
_exptl_crystal_description     block
_exptl_crystal_colour     orange-red
_exptl_crystal_size_max     0.52
_exptl_crystal_size_mid     0.42
_exptl_crystal_size_min     0.13
_exptl_crystal_density_diffrn     1.946
_exptl_crystal_density_meas     ?
_exptl_crystal_density_method     'not measured'
_exptl_crystal_F_000     1600
_exptl_absorpt_coefficient_mu     7.567
_exptl_absorpt_correction_type     multi-scan
_exptl_absorpt_process_details     '(SADABS; Sheldrick, 1996)'
_exptl_absorpt_correction_T_min     0.1106
_exptl_absorpt_correction_T_max     0.4396
_exptl_special_details     ?
_diffrn_ambient_temperature     298(2)
_diffrn_radiation_type     MoK\a
_diffrn_radiation_wavelength     0.71073
_diffrn_radiation_source     'fine-focus sealed tube'
_diffrn_radiation_monochromator     graphite
_diffrn_measurement_device_type     'Siemens SMART CCD area-detector'
_diffrn_measurement_method     '\f and \w scans'
_diffrn_detector_area_resol_mean     ?
_diffrn_reflns_number     14581
_diffrn_reflns_av_R_equivalents     0.0506
_diffrn_reflns_av_sigmaI/netI     0.0480
_diffrn_reflns_theta_min     2.19
_diffrn_reflns_theta_max     25.00
_diffrn_reflns_theta_full     25.00
_diffrn_measured_fraction_theta_max     0.996
_diffrn_measured_fraction_theta_full     0.996
_diffrn_reflns_limit_h_min     -17
_diffrn_reflns_limit_h_max     17
_diffrn_reflns_limit_k_min     -12
_diffrn_reflns_limit_k_max     12
_diffrn_reflns_limit_l_min     -19
_diffrn_reflns_limit_l_max     21
_diffrn_standards_number     0
_diffrn_standards_interval_count     ?
_diffrn_standards_interval_time     ?
_diffrn_standards_decay_%     ?
_refine_special_details
;
Refinement of <i>F</i>^2^ against ALL reflections. The weighted <i>R</i>-factor
<i>wR</i> and goodness of fit <i>S</i> are based on <i>F</i>^2^, conventional
<i>R</i>-factors <i>R</i> are based on <i>F</i>, with <i>F</i> set to zero for
negative <i>F</i>^2^. The threshold expression of <i>F</i>^2^ >
\s(<i>F</i>^2^) is used only for calculating <i>R</i>-factors(gt) <i>etc</i>.
and is not relevant to the choice of reflections for refinement.
<i>R</i>-factors based on <i>F</i>^2^ are statistically about twice as large
as those based on <i>F</i>, and <i>R</i>- factors based on ALL data will be
even larger.
;
_reflns_number_total     5013
_reflns_number_gt     3883
_reflns_threshold_expression     I>2\s(I)
_refine_ls_structure_factor_coef     Fsqd
_refine_ls_matrix_type     full
_refine_ls_R_factor_all     0.0544
_refine_ls_R_factor_gt     0.0361
_refine_ls_wR_factor_gt     0.0889
_refine_ls_wR_factor_ref     0.0999
_refine_ls_goodness_of_fit_ref     1.000
_refine_ls_restrained_S_all     0.998
_refine_ls_number_reflns     5013
_refine_ls_number_parameters     307
_refine_ls_number_restraints     162
_refine_ls_hydrogen_treatment     constr
_refine_ls_weighting_scheme     calc
_refine_ls_weighting_details
         'calc w=1/[\s^2^(Fo^2^)+(0.0573P)^2^+0.7329P] where P=(Fo^2^+2Fc^2^)/3'
_atom_sites_solution_hydrogens     geom
_atom_sites_solution_primary     direct
_atom_sites_solution_secondary     difmap
_refine_ls_shift/su_max     0.001
_refine_ls_shift/su_mean     0.000
_refine_diff_density_max     2.137
_refine_diff_density_min     -1.176
_refine_ls_extinction_method     none
_refine_ls_extinction_coef     ?
loop_
    _atom_type_symbol
    _atom_type_description
    _atom_type_scat_dispersion_real
    _atom_type_scat_dispersion_imag
    _atom_type_scat_source
    'C' 'C' 0.0033 0.0016
                         'International Tables Vol C Tables 4.2.6.8 and 6.1.1.4'
    'H' 'H' 0.0000 0.0000
                         'International Tables Vol C Tables 4.2.6.8 and 6.1.1.4'
    'N' 'N' 0.0061 0.0033
                         'International Tables Vol C Tables 4.2.6.8 and 6.1.1.4'
    'Bi' 'Bi' -4.1077 10.2566
                         'International Tables Vol C Tables 4.2.6.8 and 6.1.1.4'
    'S' 'S' 0.1246 0.1234
                         'International Tables Vol C Tables 4.2.6.8 and 6.1.1.4'
    'I' 'I' -0.4742 1.8119
                         'International Tables Vol C Tables 4.2.6.8 and 6.1.1.4'
_computing_data_collection     'SMART (Siemens, 1996)'
_computing_cell_refinement     'SAINT (Siemens, 1996)'
_computing_data_reduction     'SAINT (Siemens, 1996)'
_computing_structure_solution     'SHELXS97 (Sheldrick, 2008)'
_computing_structure_refinement     'SHELXL97 (Sheldrick, 2008)'
_computing_molecular_graphics     'SHELXTL (Sheldrick, 2008)'
_computing_publication_material     'SHELXTL (Sheldrick, 2008)'
loop_
    _atom_site_type_symbol
    _atom_site_label
    _atom_site_fract_x
    _atom_site_fract_y
    _atom_site_fract_z
    _atom_site_U_iso_or_equiv
    _atom_site_adp_type
    _atom_site_calc_flag
    _atom_site_refinement_flags
    _atom_site_occupancy
    _atom_site_symmetry_multiplicity
    _atom_site_disorder_assembly
    _atom_site_disorder_group
    Bi Bi1 0.239399(17) 0.06921(2) 0.229937(14) 0.04234(11) Uani d . 1 1 . .
    I I1 0.14675(4) 0.32613(5) 0.21768(3) 0.06751(18) Uani d . 1 1 . .
    N N1 0.5244(5) 0.0651(5) 0.1730(4) 0.0645(17) Uani d U 1 1 . .
    N N2 0.2870(4) 0.0260(6) 0.4879(3) 0.0530(15) Uani d . 1 1 . .
    N N3 0.1809(4) 0.0545(5) 0.0775(3) 0.0480(14) Uani d . 1 1 . .
    N N4 0.1352(4) -0.1340(5) 0.1647(3) 0.0527(15) Uani d . 1 1 . .
    S S1 0.38192(12) 0.19983(16) 0.19532(10) 0.0474(4) Uani d U 1 1 . .
    S S2 0.38367(15) -0.07187(17) 0.19689(14) 0.0632(6) Uani d U 1 1 . .
    S S3 0.33747(13) 0.1194(2) 0.36628(11) 0.0568(5) Uani d . 1 1 . .
    S S4 0.17373(15) -0.0365(2) 0.36236(12) 0.0680(6) Uani d . 1 1 . .
    C C1 0.4392(5) 0.0635(6) 0.1872(4) 0.0510(17) Uani d U 1 1 . .
    C C2 0.5748(6) 0.1789(8) 0.1643(6) 0.075(2) Uani d U 1 1 . .
    H H2A 0.5378 0.2489 0.1736 0.090 Uiso calc R 1 1 . .
    H H2B 0.6310 0.1805 0.2011 0.090 Uiso calc R 1 1 . .
    C C3 0.5971(7) 0.1885(8) 0.0886(6) 0.088(2) Uani d U 1 1 . .
    H H3A 0.6322 0.2628 0.0846 0.106 Uiso calc R 1 1 . .
    H H3B 0.5409 0.1929 0.0517 0.106 Uiso calc R 1 1 . .
    C C4 0.6531(9) 0.0761(9) 0.0728(8) 0.105(3) Uani d U 1 1 . .
    H H4A 0.7120 0.0763 0.1065 0.126 Uiso calc R 1 1 . .
    H H4B 0.6644 0.0792 0.0215 0.126 Uiso calc R 1 1 . .
    C C5 0.5999(8) -0.0423(9) 0.0847(6) 0.091(3) Uani d U 1 1 . .
    H H5A 0.5443 -0.0463 0.0471 0.110 Uiso calc R 1 1 . .
    H H5B 0.6373 -0.1132 0.0780 0.110 Uiso calc R 1 1 . .
    C C6 0.5759(7) -0.0457(8) 0.1590(6) 0.078(2) Uani d U 1 1 . .
    H H6A 0.6314 -0.0515 0.1965 0.093 Uiso calc R 1 1 . .
    H H6B 0.5389 -0.1180 0.1636 0.093 Uiso calc R 1 1 . .
    C C7 0.2667(5) 0.0334(6) 0.4124(4) 0.0460(16) Uani d . 1 1 . .
    C C8 0.3662(6) 0.0842(7) 0.5339(4) 0.060(2) Uani d . 1 1 . .
    H H8A 0.3453 0.1427 0.5678 0.072 Uiso calc R 1 1 . .
    H H8B 0.4007 0.1289 0.5015 0.072 Uiso calc R 1 1 . .
    C C9 0.4270(6) -0.0084(8) 0.5785(5) 0.066(2) Uani d . 1 1 . .
    H H9A 0.4773 0.0334 0.6103 0.079 Uiso calc R 1 1 . .
    H H9B 0.4529 -0.0617 0.5445 0.079 Uiso calc R 1 1 . .
    C C10 0.3754(7) -0.0844(8) 0.6265(5) 0.078(3) Uani d . 1 1 . .
    H H10A 0.3571 -0.0330 0.6653 0.093 Uiso calc R 1 1 . .
    H H10B 0.4152 -0.1487 0.6511 0.093 Uiso calc R 1 1 . .
    C C11 0.2915(7) -0.1413(8) 0.5798(5) 0.076(3) Uani d . 1 1 . .
    H H11A 0.2559 -0.1826 0.6128 0.091 Uiso calc R 1 1 . .
    H H11B 0.3104 -0.2024 0.5465 0.091 Uiso calc R 1 1 . .
    C C12 0.2312(6) -0.0449(9) 0.5330(4) 0.071(3) Uani d . 1 1 . .
    H H12A 0.1811 -0.0852 0.4999 0.085 Uiso calc R 1 1 . .
    H H12B 0.2050 0.0099 0.5660 0.085 Uiso calc R 1 1 . .
    C C13 0.1992(5) 0.1464(8) 0.0334(5) 0.060(2) Uani d . 1 1 . .
    H H13 0.2324 0.2130 0.0561 0.072 Uiso calc R 1 1 . .
    C C14 0.1719(6) 0.1489(9) -0.0440(5) 0.066(2) Uani d . 1 1 . .
    H H14 0.1868 0.2154 -0.0719 0.079 Uiso calc R 1 1 . .
    C C15 0.1235(5) 0.0534(8) -0.0783(4) 0.059(2) Uani d . 1 1 . .
    H H15 0.1050 0.0537 -0.1303 0.070 Uiso calc R 1 1 . .
    C C16 0.1010(5) -0.0468(7) -0.0353(4) 0.0534(19) Uani d . 1 1 . .
    C C17 0.1315(4) -0.0417(6) 0.0438(4) 0.0435(16) Uani d . 1 1 . .
    C C18 0.1079(4) -0.1412(6) 0.0895(4) 0.0448(16) Uani d . 1 1 . .
    C C19 0.0559(5) -0.2401(7) 0.0535(5) 0.056(2) Uani d . 1 1 . .
    C C20 0.0328(6) -0.3350(7) 0.1006(6) 0.069(2) Uani d . 1 1 . .
    H H20 -0.0014 -0.4021 0.0796 0.083 Uiso calc R 1 1 . .
    C C21 0.0604(6) -0.3282(7) 0.1759(6) 0.074(3) Uani d . 1 1 . .
    H H21 0.0450 -0.3900 0.2071 0.088 Uiso calc R 1 1 . .
    C C22 0.1124(6) -0.2273(8) 0.2064(5) 0.072(2) Uani d . 1 1 . .
    H H22 0.1323 -0.2248 0.2582 0.087 Uiso calc R 1 1 . .
    C C23 0.0497(5) -0.1488(9) -0.0675(5) 0.066(2) Uani d . 1 1 . .
    H H23 0.0304 -0.1511 -0.1194 0.080 Uiso calc R 1 1 . .
    C C24 0.0282(6) -0.2412(8) -0.0262(5) 0.069(2) Uani d . 1 1 . .
    H H24 -0.0052 -0.3074 -0.0494 0.083 Uiso calc R 1 1 . .
loop_
    _atom_site_aniso_label
    _atom_site_aniso_U_11
    _atom_site_aniso_U_22
    _atom_site_aniso_U_33
    _atom_site_aniso_U_12
    _atom_site_aniso_U_13
    _atom_site_aniso_U_23
    Bi1 0.04840(17) 0.03802(17) 0.03946(17) -0.00219(11) 0.00451(12) 0.00165(11)
    I1 0.0847(4) 0.0605(4) 0.0538(3) 0.0195(3) 0.0024(3) -0.0045(2)
    N1 0.068(4) 0.046(3) 0.086(4) 0.001(3) 0.031(3) 0.001(3)
    N2 0.065(4) 0.056(4) 0.036(3) -0.010(3) 0.002(3) -0.003(3)
    N3 0.051(3) 0.048(4) 0.045(3) -0.006(3) 0.006(3) 0.001(3)
    N4 0.066(4) 0.045(4) 0.050(4) -0.011(3) 0.016(3) 0.001(3)
    S1 0.0550(10) 0.0340(9) 0.0541(11) -0.0003(8) 0.0121(8) 0.0044(8)
    S2 0.0688(13) 0.0349(10) 0.0890(16) 0.0004(9) 0.0228(12) 0.0065(9)
    S3 0.0581(11) 0.0625(12) 0.0457(11) -0.0173(10) -0.0026(9) 0.0103(9)
    S4 0.0658(13) 0.0913(16) 0.0444(11) -0.0299(12) 0.0026(10) 0.0025(11)
    C1 0.061(4) 0.039(4) 0.055(4) 0.003(3) 0.013(3) 0.007(3)
    C2 0.080(5) 0.057(4) 0.094(5) -0.004(4) 0.034(4) 0.000(4)
    C3 0.108(6) 0.065(5) 0.100(6) 0.010(5) 0.040(5) 0.014(4)
    C4 0.122(7) 0.084(6) 0.124(7) 0.021(5) 0.063(6) 0.012(5)
    C5 0.112(6) 0.065(5) 0.103(6) 0.023(5) 0.033(5) 0.004(5)
    C6 0.084(5) 0.059(4) 0.098(5) 0.014(4) 0.038(4) 0.008(4)
    C7 0.043(4) 0.044(4) 0.051(4) 0.003(3) 0.008(3) 0.007(3)
    C8 0.074(5) 0.059(5) 0.040(4) -0.004(4) -0.010(4) -0.001(4)
    C9 0.061(5) 0.070(6) 0.060(5) 0.001(4) -0.007(4) 0.010(4)
    C10 0.087(7) 0.083(7) 0.061(6) 0.003(5) 0.005(5) 0.025(5)
    C11 0.099(7) 0.072(6) 0.060(6) -0.020(5) 0.021(5) 0.012(5)
    C12 0.069(5) 0.106(7) 0.039(4) -0.018(5) 0.012(4) 0.009(4)
    C13 0.057(5) 0.060(5) 0.061(5) -0.008(4) 0.003(4) 0.017(4)
    C14 0.063(5) 0.081(6) 0.055(5) 0.007(4) 0.014(4) 0.021(5)
    C15 0.056(5) 0.082(6) 0.036(4) 0.014(4) 0.005(4) 0.006(4)
    C16 0.041(4) 0.074(5) 0.046(4) 0.012(4) 0.008(3) -0.003(4)
    C17 0.037(3) 0.050(4) 0.045(4) 0.007(3) 0.012(3) -0.001(3)
    C18 0.038(4) 0.042(4) 0.055(5) 0.003(3) 0.010(3) -0.004(3)
    C19 0.045(4) 0.049(5) 0.076(6) 0.001(3) 0.012(4) -0.018(4)
    C20 0.070(5) 0.043(5) 0.094(7) -0.016(4) 0.015(5) -0.024(5)
    C21 0.090(6) 0.039(5) 0.097(8) -0.014(4) 0.029(6) -0.007(5)
    C22 0.098(7) 0.059(5) 0.063(6) -0.010(5) 0.024(5) -0.007(4)
    C23 0.057(5) 0.075(6) 0.063(5) 0.003(4) -0.001(4) -0.023(5)
    C24 0.057(5) 0.062(6) 0.083(7) -0.003(4) -0.004(4) -0.028(5)
_geom_special_details
;
All e.s.d.'s (except the e.s.d. in the dihedral angle between two l.s. planes)
are estimated using the full covariance matrix. The cell e.s.d.'s are taken
into account individually in the estimation of e.s.d.'s in distances, angles
and torsion angles; correlations between e.s.d.'s in cell parameters are only
used when they are defined by crystal symmetry. An approximate (isotropic)
treatment of cell e.s.d.'s is used for estimating e.s.d.'s involving l.s.
planes.
;
loop_
    _geom_bond_atom_site_label_1
    _geom_bond_atom_site_label_2
    _geom_bond_site_symmetry_2
    _geom_bond_distance
    _geom_bond_publ_flag
    Bi1 S3 . 2.683(2) y
    Bi1 S1 . 2.7032(18) y
    Bi1 N3 . 2.738(6) y
    Bi1 S2 . 2.775(2) y
    Bi1 N4 . 2.831(6) y
    Bi1 S4 . 2.962(2) y
    Bi1 I1 . 3.1043(9) y
    N1 C1 . 1.328(9) ?
    N1 C2 . 1.468(10) ?
    N1 C6 . 1.472(10) ?
    N2 C7 . 1.344(9) ?
    N2 C8 . 1.456(10) ?
    N2 C12 . 1.472(9) ?
    N3 C13 . 1.335(9) ?
    N3 C17 . 1.358(9) ?
    N4 C22 . 1.341(10) ?
    N4 C18 . 1.347(9) ?
    S1 C1 . 1.727(7) ?
    S2 C1 . 1.710(7) ?
    S3 C7 . 1.722(7) ?
    S4 C7 . 1.689(7) ?
    C2 C3 . 1.463(13) ?
    C2 H2A . 0.9700 ?
    C2 H2B . 0.9700 ?
    C3 C4 . 1.531(12) ?
    C3 H3A . 0.9700 ?
    C3 H3B . 0.9700 ?
    C4 C5 . 1.544(13) ?
    C4 H4A . 0.9700 ?
    C4 H4B . 0.9700 ?
    C5 C6 . 1.445(13) ?
    C5 H5A . 0.9700 ?
    C5 H5B . 0.9700 ?
    C6 H6A . 0.9700 ?
    C6 H6B . 0.9700 ?
    C8 C9 . 1.489(11) ?
    C8 H8A . 0.9700 ?
    C8 H8B . 0.9700 ?
    C9 C10 . 1.499(11) ?
    C9 H9A . 0.9700 ?
    C9 H9B . 0.9700 ?
    C10 C11 . 1.506(13) ?
    C10 H10A . 0.9700 ?
    C10 H10B . 0.9700 ?
    C11 C12 . 1.532(12) ?
    C11 H11A . 0.9700 ?
    C11 H11B . 0.9700 ?
    C12 H12A . 0.9700 ?
    C12 H12B . 0.9700 ?
    C13 C14 . 1.383(11) ?
    C13 H13 . 0.9300 ?
    C14 C15 . 1.349(11) ?
    C14 H14 . 0.9300 ?
    C15 C16 . 1.411(11) ?
    C15 H15 . 0.9300 ?
    C16 C23 . 1.411(11) ?
    C16 C17 . 1.420(10) ?
    C17 C18 . 1.440(9) ?
    C18 C19 . 1.413(10) ?
    C19 C20 . 1.416(11) ?
    C19 C24 . 1.424(11) ?
    C20 C21 . 1.350(13) ?
    C20 H20 . 0.9300 ?
    C21 C22 . 1.397(11) ?
    C21 H21 . 0.9300 ?
    C22 H22 . 0.9300 ?
    C23 C24 . 1.323(12) ?
    C23 H23 . 0.9300 ?
    C24 H24 . 0.9300 ?
loop_
    _geom_angle_atom_site_label_1
    _geom_angle_atom_site_label_2
    _geom_angle_atom_site_label_3
    _geom_angle_site_symmetry_1
    _geom_angle_site_symmetry_3
    _geom_angle
    _geom_angle_publ_flag
    S3 Bi1 S1 . . 77.65(6) ?
    S3 Bi1 N3 . . 163.15(13) ?
    S1 Bi1 N3 . . 85.50(13) ?
    S3 Bi1 S2 . . 89.80(7) ?
    S1 Bi1 S2 . . 65.31(6) ?
    N3 Bi1 S2 . . 82.66(13) ?
    S3 Bi1 N4 . . 135.03(13) ?
    S1 Bi1 N4 . . 134.78(12) ?
    N3 Bi1 N4 . . 58.91(17) ?
    S2 Bi1 N4 . . 82.04(13) ?
    S3 Bi1 S4 . . 62.69(6) ?
    S1 Bi1 S4 . . 140.22(6) ?
    N3 Bi1 S4 . . 134.08(12) ?
    S2 Bi1 S4 . . 109.28(7) ?
    N4 Bi1 S4 . . 78.49(12) ?
    S3 Bi1 I1 . . 92.47(5) ?
    S1 Bi1 I1 . . 82.06(4) ?
    N3 Bi1 I1 . . 85.58(12) ?
    S2 Bi1 I1 . . 145.99(4) ?
    N4 Bi1 I1 . . 118.20(13) ?
    S4 Bi1 I1 . . 101.82(5) ?
    C1 N1 C2 . . 123.2(6) ?
    C1 N1 C6 . . 124.0(6) ?
    C2 N1 C6 . . 112.7(7) ?
    C7 N2 C8 . . 124.4(6) ?
    C7 N2 C12 . . 122.9(6) ?
    C8 N2 C12 . . 112.7(6) ?
    C13 N3 C17 . . 117.4(6) ?
    C13 N3 Bi1 . . 119.6(5) ?
    C17 N3 Bi1 . . 123.1(4) ?
    C22 N4 C18 . . 117.3(7) ?
    C22 N4 Bi1 . . 122.0(5) ?
    C18 N4 Bi1 . . 120.6(4) ?
    C1 S1 Bi1 . . 88.9(2) ?
    C1 S2 Bi1 . . 86.9(3) ?
    C7 S3 Bi1 . . 93.2(3) ?
    C7 S4 Bi1 . . 84.6(2) ?
    N1 C1 S2 . . 121.3(5) ?
    N1 C1 S1 . . 120.0(5) ?
    S2 C1 S1 . . 118.7(4) ?
    C3 C2 N1 . . 111.2(8) ?
    C3 C2 H2A . . 109.4 ?
    N1 C2 H2A . . 109.4 ?
    C3 C2 H2B . . 109.4 ?
    N1 C2 H2B . . 109.4 ?
    H2A C2 H2B . . 108.0 ?
    C2 C3 C4 . . 109.5(8) ?
    C2 C3 H3A . . 109.8 ?
    C4 C3 H3A . . 109.8 ?
    C2 C3 H3B . . 109.8 ?
    C4 C3 H3B . . 109.8 ?
    H3A C3 H3B . . 108.2 ?
    C3 C4 C5 . . 109.6(8) ?
    C3 C4 H4A . . 109.7 ?
    C5 C4 H4A . . 109.7 ?
    C3 C4 H4B . . 109.7 ?
    C5 C4 H4B . . 109.7 ?
    H4A C4 H4B . . 108.2 ?
    C6 C5 C4 . . 111.3(9) ?
    C6 C5 H5A . . 109.4 ?
    C4 C5 H5A . . 109.4 ?
    C6 C5 H5B . . 109.4 ?
    C4 C5 H5B . . 109.4 ?
    H5A C5 H5B . . 108.0 ?
    C5 C6 N1 . . 110.8(8) ?
    C5 C6 H6A . . 109.5 ?
    N1 C6 H6A . . 109.5 ?
    C5 C6 H6B . . 109.5 ?
    N1 C6 H6B . . 109.5 ?
    H6A C6 H6B . . 108.1 ?
    N2 C7 S4 . . 122.1(5) ?
    N2 C7 S3 . . 118.4(5) ?
    S4 C7 S3 . . 119.5(4) ?
    N2 C8 C9 . . 111.3(7) ?
    N2 C8 H8A . . 109.4 ?
    C9 C8 H8A . . 109.4 ?
    N2 C8 H8B . . 109.4 ?
    C9 C8 H8B . . 109.4 ?
    H8A C8 H8B . . 108.0 ?
    C8 C9 C10 . . 111.4(7) ?
    C8 C9 H9A . . 109.3 ?
    C10 C9 H9A . . 109.3 ?
    C8 C9 H9B . . 109.3 ?
    C10 C9 H9B . . 109.3 ?
    H9A C9 H9B . . 108.0 ?
    C9 C10 C11 . . 110.9(7) ?
    C9 C10 H10A . . 109.5 ?
    C11 C10 H10A . . 109.5 ?
    C9 C10 H10B . . 109.5 ?
    C11 C10 H10B . . 109.5 ?
    H10A C10 H10B . . 108.1 ?
    C10 C11 C12 . . 111.7(7) ?
    C10 C11 H11A . . 109.3 ?
    C12 C11 H11A . . 109.3 ?
    C10 C11 H11B . . 109.3 ?
    C12 C11 H11B . . 109.3 ?
    H11A C11 H11B . . 107.9 ?
    N2 C12 C11 . . 109.6(7) ?
    N2 C12 H12A . . 109.8 ?
    C11 C12 H12A . . 109.8 ?
    N2 C12 H12B . . 109.8 ?
    C11 C12 H12B . . 109.8 ?
    H12A C12 H12B . . 108.2 ?
    N3 C13 C14 . . 124.3(8) ?
    N3 C13 H13 . . 117.9 ?
    C14 C13 H13 . . 117.9 ?
    C15 C14 C13 . . 119.0(8) ?
    C15 C14 H14 . . 120.5 ?
    C13 C14 H14 . . 120.5 ?
    C14 C15 C16 . . 120.1(7) ?
    C14 C15 H15 . . 120.0 ?
    C16 C15 H15 . . 120.0 ?
    C23 C16 C15 . . 122.9(8) ?
    C23 C16 C17 . . 119.9(8) ?
    C15 C16 C17 . . 117.2(7) ?
    N3 C17 C16 . . 122.1(7) ?
    N3 C17 C18 . . 119.2(6) ?
    C16 C17 C18 . . 118.7(7) ?
    N4 C18 C19 . . 123.4(7) ?
    N4 C18 C17 . . 118.2(6) ?
    C19 C18 C17 . . 118.4(7) ?
    C18 C19 C20 . . 116.6(8) ?
    C18 C19 C24 . . 120.6(8) ?
    C20 C19 C24 . . 122.8(8) ?
    C21 C20 C19 . . 120.1(7) ?
    C21 C20 H20 . . 120.0 ?
    C19 C20 H20 . . 120.0 ?
    C20 C21 C22 . . 119.2(8) ?
    C20 C21 H21 . . 120.4 ?
    C22 C21 H21 . . 120.4 ?
    N4 C22 C21 . . 123.3(9) ?
    N4 C22 H22 . . 118.3 ?
    C21 C22 H22 . . 118.3 ?
    C24 C23 C16 . . 122.1(8) ?
    C24 C23 H23 . . 119.0 ?
    C16 C23 H23 . . 119.0 ?
    C23 C24 C19 . . 120.4(8) ?
    C23 C24 H24 . . 119.8 ?
    C19 C24 H24 . . 119.8 ?
_iucr_refine_instructions_details
;
TITL 050823d in P2(1)/c
CELL 0.71073  14.7824  10.8826  18.0303  90.000 100.035  90.000
ZERR   4.00   0.0035   0.0026   0.0042   0.000   0.004   0.000
LATT 1
SYMM -X, 0.5+Y, 0.5-Z
SFAC C  H  N  Bi S  I
UNIT 96 112 16 4 16 4
OMIT  -2.00  50.02
L.S. 8
ACTA
BOND $h
FMAP 2
PLAN 20
size 0.52 0.42 0.13
htab 2
simu 0.02 0.04 3.8 s1 s2 n1 c1 c2 c3 c4 c5 c6
BIND Bi1  N4
WGHT  0.055300  0.716400
FVAR  0.190460
TEMP 25
MOLE 1
Bi1    4   0.239399  1.069206  0.229937 11.000000  0.048400  0.038020 =
           0.039460  0.001650  0.004510 -0.002190
I1     6   0.146748  1.326129  0.217680 11.000000  0.084740  0.060510 =
           0.053800 -0.004480  0.002370  0.019510
N1     3   0.524367  1.065090  0.173001 11.000000  0.067940  0.045950 =
           0.085930  0.001030  0.031290  0.001310
N2     3   0.286951  1.025970  0.487938 11.000000  0.065350  0.055590 =
           0.035580 -0.002740  0.002190 -0.009730
N3     3   0.180895  1.054499  0.077515 11.000000  0.050830  0.047610 =
           0.044690  0.001400  0.005760 -0.006020
N4     3   0.135207  0.866023  0.164711 11.000000  0.065960  0.044620 =
           0.049560  0.001330  0.015700 -0.010600
S1     5   0.381922  1.199829  0.195317 11.000000  0.055020  0.034020 =
           0.054070  0.004370  0.012130 -0.000280
S2     5   0.383666  0.928131  0.196889 11.000000  0.068830  0.034920 =
           0.089010  0.006450  0.022760  0.000450
S3     5   0.337466  1.119379  0.366278 11.000000  0.058090  0.062450 =
           0.045690  0.010250 -0.002630 -0.017250
S4     5   0.173728  0.963475  0.362355 11.000000  0.065770  0.091260 =
           0.044440  0.002510  0.002610 -0.029920
C1     1   0.439187  1.063460  0.187210 11.000000  0.060570  0.038940 =
           0.054550  0.006550  0.012580  0.003090
C2     1   0.574764  1.178902  0.164275 11.000000  0.079890  0.057110 =
           0.094200 -0.000450  0.034140 -0.003630
AFIX 23
H2A    2   0.537753  1.248933  0.173643 11.000000 -1.200000
H2B    2   0.631029  1.180474  0.201123 11.000000 -1.200000
AFIX 0
C3     1   0.597066  1.188497  0.088580 11.000000  0.107690  0.064940 =
           0.099740  0.014040  0.040040  0.009610
AFIX 23
H3A    2   0.632167  1.262793  0.084632 11.000000 -1.200000
H3B    2   0.540934  1.192918  0.051690 11.000000 -1.200000
AFIX 0
C4     1   0.653121  1.076127  0.072841 11.000000  0.122350  0.084090 =
           0.124340  0.012160  0.062820  0.021090
AFIX 23
H4A    2   0.711954  1.076267  0.106510 11.000000 -1.200000
H4B    2   0.664429  1.079244  0.021472 11.000000 -1.200000
AFIX 0
C5     1   0.599884  0.957743  0.084668 11.000000  0.112130  0.064570 =
           0.102560  0.003790  0.033330  0.023160
AFIX 23
H5A    2   0.544338  0.953664  0.047114 11.000000 -1.200000
H5B    2   0.637338  0.886766  0.077991 11.000000 -1.200000
AFIX 0
C6     1   0.575920  0.954257  0.158989 11.000000  0.083720  0.059320 =
           0.098460  0.008430  0.038470  0.013880
AFIX 23
H6A    2   0.631440  0.948547  0.196472 11.000000 -1.200000
H6B    2   0.538908  0.881964  0.163575 11.000000 -1.200000
AFIX 0
C7     1   0.266720  1.033392  0.412438 11.000000  0.043220  0.043780 =
           0.050920  0.007140  0.007620  0.003320
C8     1   0.366189  1.084206  0.533863 11.000000  0.074400  0.059400 =
           0.039700 -0.000530 -0.010140 -0.004230
AFIX 23
H8A    2   0.345330  1.142724  0.567805 11.000000 -1.200000
H8B    2   0.400747  1.128853  0.501522 11.000000 -1.200000
AFIX 0
C9     1   0.427004  0.991643  0.578459 11.000000  0.061270  0.070030 =
           0.060250  0.010060 -0.007200  0.001280
AFIX 23
H9A    2   0.477324  1.033416  0.610311 11.000000 -1.200000
H9B    2   0.452871  0.938275  0.544464 11.000000 -1.200000
AFIX 0
C10    1   0.375427  0.915642  0.626520 11.000000  0.087150  0.082640 =
           0.061010  0.024610  0.005050  0.003090
AFIX 23
H10A   2   0.357090  0.966985  0.665310 11.000000 -1.200000
H10B   2   0.415197  0.851321  0.651076 11.000000 -1.200000
AFIX 0
C11    1   0.291472  0.858733  0.579842 11.000000  0.098510  0.072420 =
           0.060060  0.011700  0.021490 -0.019590
AFIX 23
H11A   2   0.255906  0.817415  0.612812 11.000000 -1.200000
H11B   2   0.310384  0.797637  0.546469 11.000000 -1.200000
AFIX 0
C12    1   0.231174  0.955101  0.532977 11.000000  0.068930  0.105580 =
           0.038950  0.009020  0.012000 -0.017900
AFIX 23
H12A   2   0.181129  0.914846  0.499912 11.000000 -1.200000
H12B   2   0.205037  1.009932  0.566036 11.000000 -1.200000
AFIX 0
C13    1   0.199197  1.146354  0.033351 11.000000  0.056650  0.059670 =
           0.061470  0.016560  0.002940 -0.008310
AFIX 43
H13    2   0.232445  1.212972  0.056079 11.000000 -1.200000
AFIX 0
C14    1   0.171947  1.148914 -0.043983 11.000000  0.062760  0.081010 =
           0.054740  0.020740  0.014150  0.007180
AFIX 43
H14    2   0.186783  1.215436 -0.071945 11.000000 -1.200000
AFIX 0
C15    1   0.123510  1.053447 -0.078258 11.000000  0.056130  0.082380 =
           0.036110  0.005830  0.004710  0.013740
AFIX 43
H15    2   0.104958  1.053701 -0.130266 11.000000 -1.200000
AFIX 0
C16    1   0.100954  0.953192 -0.035298 11.000000  0.040890  0.073580 =
           0.045900 -0.002870  0.008320  0.012300
C17    1   0.131481  0.958267  0.043795 11.000000  0.037040  0.049870 =
           0.045250 -0.000510  0.011850  0.006840
C18    1   0.107857  0.858828  0.089541 11.000000  0.037970  0.041520 =
           0.055430 -0.003730  0.009840  0.002710
C19    1   0.055878  0.759947  0.053474 11.000000  0.044770  0.048620 =
           0.076010 -0.017580  0.011920  0.000770
C20    1   0.032798  0.665013  0.100568 11.000000  0.069860  0.043190 =
           0.094130 -0.024420  0.014860 -0.015590
AFIX 43
H20    2  -0.001414  0.597941  0.079594 11.000000 -1.200000
AFIX 0
C21    1   0.060407  0.671779  0.175870 11.000000  0.090490  0.038500 =
           0.096520 -0.006940  0.028950 -0.014120
AFIX 43
H21    2   0.044988  0.610016  0.207071 11.000000 -1.200000
AFIX 0
C22    1   0.112433  0.772696  0.206379 11.000000  0.098440  0.058580 =
           0.063320 -0.006630  0.024280 -0.009780
AFIX 43
H22    2   0.132266  0.775249  0.258220 11.000000 -1.200000
AFIX 0
C23    1   0.049675  0.851221 -0.067520 11.000000  0.057240  0.074950 =
           0.063140 -0.023060 -0.000760  0.003410
AFIX 43
H23    2   0.030366  0.848916 -0.119426 11.000000 -1.200000
AFIX 0
C24    1   0.028194  0.758773 -0.026217 11.000000  0.057480  0.061670 =
           0.082700 -0.028120 -0.004220 -0.002520
AFIX 43
H24    2  -0.005202  0.692597 -0.049379 11.000000 -1.200000
AFIX 0
HKLF 4
END
;
data_New_Global_Publ_Block
_journal_date_recd_electronic     2013-11-26
_journal_date_accepted     2013-12-11
_journal_name_full     'Acta Crystallographica, Section E'
_journal_year     2014
_journal_volume     70
_journal_issue      1
_journal_page_first     m20
_journal_page_last     m20
_journal_paper_category     QM
_journal_paper_doi     10.1107/S1600536813033515
_journal_coeditor_code     SJ5375
_publ_contact_author_name     'Feng Li'
_publ_contact_author_address
;
  Department of Chemistry and Chemical Engineering
  Lvliang University
  Lishi Shanxi 033000
  People's Republic of China
  College of Chemistry and Chemical Engineering
  Liaocheng University
  Shandong 252059
  People's Republic of China
;
_publ_contact_author_email     lifeng1982@163.com
_publ_contact_author_fax     '86 358 8248747'
_publ_contact_author_phone     '86 358 8248747'
_publ_section_title
;\
Iodidobis(morpholine-4-carbodithioato-\k^2^<i>S</i>,<i>S</i>')(1,10-\
phenanthroline-\k^2^<i>N</i>,<i>N</i>')bismuth(III)
;
loop_
    _publ_author_name
    _publ_author_address
    'Feng Li'
;
  Department of Chemistry and Chemical Engineering
  Lvliang University
  Lishi Shanxi 033000
  People's Republic of China
;
    'Handong Yin'
;
  College of Chemistry and Chemical Engineering
  Liaocheng University
  Shandong 252059
  People's Republic of China
;
    'Guoxing Wu'
;
  Department of Chemistry and Chemical Engineering
  Lvliang University
  Lishi Shanxi 033000
  People's Republic of China
;
