# Supplementary material for: Iodido­bis­(morpholine-4-carbodi­thio­ato-κ2 S,S′)(1,10-phenanthroline-κ2 N,N′)bis­muth(III)
Source: Acta Crystallogr Sect E Struct Rep Online. 2013 Dec 14;70(Pt 1):m20. doi: 10.1107/S1600536813033515 (PMC3914055; doi:10.1107/S1600536813033515)
Supplement: Supplementary file 2 [file e-70-00m20-Isup2.hkl]

# 
# h,k,l, Fc-squared, Fo-squared, sigma(Fo-squared) and status flag 
# 
data_I
_shelx_title ' 050823d in P2(1)/c' 
_shelx_refln_list_code          4 
_shelx_F_calc_maximum      529.30 
_exptl_crystal_F_000      1600.00 
_reflns_d_resolution_high  0.8407 
 
loop_ 
 _symmetry_equiv_pos_as_xyz 
 'x, y, z' 
 '-x, y+1/2, -z+1/2' 
 '-x, -y, -z' 
 'x, -y-1/2, z-1/2' 
 
_cell_length_a    14.7824 
_cell_length_b    10.8826 
_cell_length_c    18.0303 
_cell_angle_alpha  90.000 
_cell_angle_beta  100.035 
_cell_angle_gamma  90.000 
 
_shelx_F_squared_multiplier     1.000 
 
loop_ 
 _refln_index_h 
 _refln_index_k 
 _refln_index_l 
 _refln_F_squared_calc 
 _refln_F_squared_meas 
 _refln_F_squared_sigma 
 _refln_observed_status 
   2   0   0   116004.25   127577.43   2690.84 o 
   3   0   0    30310.43    32260.62    704.09 o 
   4   0   0    11955.74    11739.91    426.86 o 
   5   0   0    28729.40    27075.44    615.50 o 
   6   0   0    11749.79    11918.46    355.19 o 
   7   0   0      190.61      192.71     56.72 o 
   8   0   0    47152.89    46053.89   1857.55 o 
   9   0   0      329.96      394.70     83.00 o 
  10   0   0    30206.95    28732.23    888.05 o 
  11   0   0    11208.61    10528.86    338.88 o 
  12   0   0     3539.44     3701.57    204.57 o 
  13   0   0     6982.85     6894.73    279.77 o 
  14   0   0     2334.39     2284.13    195.03 o 
  15   0   0     2907.86     3462.60    334.65 o 
  16   0   0      794.15      508.60    197.10 o 
  17   0   0      949.62      874.10    246.72 o 
   1   1   0    57884.07    61045.27   2651.49 o 
   2   1   0     4562.01     4965.53    223.84 o 
   3   1   0    28318.14    28734.22    514.11 o 
   4   1   0    27879.03    30331.47    620.58 o 
   5   1   0    13596.79    14089.78    246.26 o 
   6   1   0      405.46      436.43     42.00 o 
   7   1   0     4097.47     3841.90    109.95 o 
   8   1   0       12.38        3.91     41.40 o 
   9   1   0    11311.99    10319.50    219.61 o 
  10   1   0     1094.81     1237.42     98.37 o 
  11   1   0     5806.58     5589.79    187.08 o 
  12   1   0     4006.79     3671.92    188.66 o 
  13   1   0      164.54      108.99     96.45 o 
  14   1   0     1341.62     1513.27    132.34 o 
  15   1   0        5.93       13.25     95.02 o 
  16   1   0       20.31        3.62    100.94 o 
  17   1   0       64.03     -123.63    123.63 o 
   0   2   0    51539.98    60587.56   1789.05 o 
   1   2   0    22018.84    25295.64   1110.47 o 
   2   2   0    61698.27    68959.68   2236.60 o 
   3   2   0     1498.92     1545.48     84.34 o 
   4   2   0    40443.05    42402.14   1744.24 o 
   5   2   0     4071.33     3960.91    152.48 o 
   6   2   0    24913.61    26123.85    639.64 o 
   7   2   0     6697.01     6240.41    229.09 o 
   8   2   0     4617.18     4602.54    149.80 o 
   9   2   0     4744.62     4429.09    171.41 o 
  10   2   0     1452.61     1298.14     99.61 o 
  11   2   0       77.15       -4.58     69.95 o 
  12   2   0     4294.56     4233.09    174.20 o 
  13   2   0      521.61      542.72     99.42 o 
  14   2   0     1753.86     1762.42    139.83 o 
  15   2   0     1874.87     2010.53    155.72 o 
  16   2   0      384.45      477.84    121.95 o 
  17   2   0     1452.95     1873.52    211.92 o 
   1   3   0    52654.38    57454.75   1391.60 o 
   2   3   0      354.55      502.39     47.70 o 
   3   3   0    68620.63    74821.42   1961.57 o 
   4   3   0      621.57      609.32     37.65 o 
   5   3   0    65246.03    64097.29   2648.96 o 
   6   3   0     3916.08     4025.54    203.89 o 
   7   3   0    10452.88     8631.39    439.26 o 
   8   3   0     8798.60     9026.40    227.52 o 
   9   3   0     8862.86     8298.01    359.37 o 
  10   3   0    12083.94    11548.42    379.47 o 
  11   3   0    14599.34    14218.99    342.80 o 
  12   3   0     1753.10     1489.57    181.28 o 
  13   3   0     3233.92     2906.96    157.09 o 
  14   3   0     1631.83     1476.49    134.38 o 
  15   3   0      368.30      413.27    151.31 o 
  16   3   0     2215.77     2358.08    173.36 o 
   0   4   0    11361.29    12390.47    421.76 o 
   1   4   0      235.93      305.85     33.34 o 
   2   4   0     4981.32     5494.00    126.80 o 
   3   4   0       16.45       85.09     34.83 o 
   4   4   0      614.13      547.47     40.99 o 
   5   4   0        4.74      -18.18     30.31 o 
   6   4   0     1672.61     1467.71     94.06 o 
   7   4   0      600.85      435.78     90.32 o 
   8   4   0      366.98      325.44     72.26 o 
   9   4   0      649.98      624.31    113.43 o 
  10   4   0     1759.12     1567.35    177.49 o 
  11   4   0      628.18      674.81    100.14 o 
  12   4   0      399.91      313.84     95.39 o 
  13   4   0      205.84      106.03    148.10 o 
  14   4   0        0.82        3.87     93.61 o 
  15   4   0        6.12       62.12    106.81 o 
  16   4   0       43.56      -40.13    104.79 o 
   1   5   0     6506.20     7382.47    162.66 o 
   2   5   0     3416.91     3720.06    105.22 o 
   3   5   0    35120.75    37628.90   2421.83 o 
   4   5   0      468.33      504.29     43.78 o 
   5   5   0    72122.88    73616.43   1860.10 o 
   6   5   0     2198.86     2424.43    131.98 o 
   7   5   0    23572.75    22991.21    869.97 o 
   8   5   0     5664.04     5961.67    274.01 o 
   9   5   0     2239.10     2160.04    155.22 o 
  10   5   0     5052.68     4998.74    191.18 o 
  11   5   0     1857.21     1691.42    152.10 o 
  12   5   0      441.25      327.24    134.75 o 
  13   5   0      876.34      666.19    112.43 o 
  14   5   0      837.33      717.41    161.35 o 
  15   5   0      918.96      891.51    138.64 o 
   0   6   0     6915.65     7491.68    308.74 o 
   1   6   0     7265.71     8179.79    388.79 o 
   2   6   0    14940.44    16310.32    712.52 o 
   3   6   0     5268.62     4759.03    462.84 o 
   4   6   0    36114.72    38467.97    718.74 o 
   5   6   0     3699.71     3640.99    160.27 o 
   6   6   0    26645.93    27273.28    941.10 o 
   7   6   0    21168.15    22299.70    639.54 o 
   8   6   0     9356.98     8627.23    560.49 o 
   9   6   0     6964.86     7041.95    419.97 o 
  10   6   0     1151.82      905.29    133.19 o 
  11   6   0      464.64      525.75    102.00 o 
  12   6   0     1130.60      787.33    200.32 o 
  13   6   0      865.68      905.13    192.93 o 
  14   6   0     2023.34     1795.43    160.23 o 
  15   6   0     1275.33     1152.89    152.91 o 
   1   7   0     6252.77     7033.77    310.00 o 
   2   7   0     4509.20     4620.21    160.72 o 
   3   7   0      177.64      190.70     69.46 o 
   4   7   0     1360.32     1220.91     71.78 o 
   5   7   0     1212.32     1265.80    104.83 o 
   6   7   0     1713.15     1632.30    179.48 o 
   7   7   0     1180.00     1224.70    103.56 o 
   8   7   0     3126.32     2806.55    150.98 o 
   9   7   0     2199.17     2242.25    138.51 o 
  10   7   0        2.97      -81.80     81.80 o 
  11   7   0       18.02      -13.72     90.34 o 
  12   7   0      784.68      632.93    136.11 o 
  13   7   0      231.28      134.52    227.28 o 
  14   7   0       71.29      295.18    148.71 o 
   0   8   0    57121.77    65143.93   1357.54 o 
   1   8   0       25.81       35.09     72.72 o 
   2   8   0    15643.43    16604.37    998.82 o 
   3   8   0     5269.00     5525.61    262.84 o 
   4   8   0     2584.73     2244.20     99.22 o 
   5   8   0     5606.42     5719.83    384.74 o 
   6   8   0    10241.43     9919.25    510.91 o 
   7   8   0      310.84      274.42     80.33 o 
   8   8   0    14853.10    14948.70    361.65 o 
   9   8   0      232.55      183.50     94.77 o 
  10   8   0     3871.70     4081.51    192.85 o 
  11   8   0     2185.39     2202.07    188.93 o 
  12   8   0      563.07      788.89    156.58 o 
  13   8   0     3329.80     3321.92    430.17 o 
   1   9   0    10331.98    11202.62    472.56 o 
   2   9   0     4264.66     4195.96    369.11 o 
   3   9   0     2506.97     2801.56    225.95 o 
   4   9   0      685.67     1033.95     94.90 o 
   5   9   0     2085.68     2061.67    127.66 o 
   6   9   0      143.00       88.57     81.31 o 
   7   9   0     4265.32     4511.68    184.24 o 
   8   9   0      394.11      348.43     95.50 o 
   9   9   0     4448.81     4360.70    328.31 o 
  10   9   0     1647.84     1572.81    168.30 o 
  11   9   0      752.57      648.11    142.15 o 
  12   9   0     1244.24     1406.56    208.52 o 
   0  10   0     4051.01     4089.97    197.42 o 
   1  10   0     1053.70     1203.68     90.52 o 
   2  10   0     1629.85     1526.37    238.43 o 
   3  10   0     1392.50     1406.34    165.73 o 
   4  10   0     2297.61     2247.24    203.52 o 
   5  10   0       31.78       -8.54     83.40 o 
   6  10   0      397.38      292.98    122.02 o 
   7  10   0        6.57      -49.20    122.94 o 
   8  10   0       23.57      -20.75    113.20 o 
   9  10   0       21.57      -47.47    125.57 o 
  10  10   0      384.17      373.44    132.47 o 
   1  11   0     5587.75     6235.99    179.84 o 
   2  11   0     3723.68     3950.79    315.91 o 
   3  11   0    10056.18    11381.00    532.58 o 
   4  11   0     2641.53     2772.34    258.87 o 
   5  11   0     3720.58     3457.06    381.79 o 
   6  11   0       41.94        7.03    114.40 o 
   7  11   0     1375.20     1592.71    172.49 o 
   8  11   0      382.48      601.40    160.42 o 
   9  11   0     1563.74     1640.91    192.54 o 
   2  12   0      685.60      637.58    204.82 o 
   3  12   0      433.45      337.09    118.67 o 
   4  12   0      617.12      521.87    130.64 o 
   5  12   0      270.24      322.47    129.93 o 
   6  12   0      231.80      236.03    128.73 o 
 -17   1   1      349.64      513.77    123.72 o 
 -16   1   1      844.67      832.30    123.97 o 
 -15   1   1     3271.34     3389.55    236.05 o 
 -14   1   1     1841.57     1794.05    139.60 o 
 -13   1   1     5361.09     4976.96    190.70 o 
 -12   1   1     3157.65     3200.01    150.84 o 
 -11   1   1     7320.05     6927.90    183.14 o 
 -10   1   1     4377.73     4147.54    131.76 o 
  -9   1   1    14720.76    14593.02    329.12 o 
  -8   1   1     5003.64     4889.92    128.02 o 
  -7   1   1    38163.66    38831.99    553.73 o 
  -6   1   1     7184.08     8180.83    140.39 o 
  -5   1   1    36551.41    37460.40    524.71 o 
  -4   1   1    10018.09    11721.36    182.82 o 
  -3   1   1   142868.09   152014.61   1868.91 o 
  -2   1   1     1608.53     1681.74     41.96 o 
  -1   1   1    95660.96   104676.35   1529.55 o 
   0   1   1     2192.97     2325.18     62.53 o 
   1   1   1    58906.37    62278.90   2365.16 o 
   2   1   1     8427.55     8986.92    460.55 o 
   3   1   1    47799.74    47672.81   1003.27 o 
   4   1   1      155.67      177.73     36.50 o 
   5   1   1    29610.25    31094.54    571.71 o 
   6   1   1    35163.03    34521.45    729.67 o 
   7   1   1    23259.23    23363.59    457.60 o 
   8   1   1    19589.51    19038.98    392.43 o 
   9   1   1     4576.58     4137.53    224.19 o 
  10   1   1     1657.11     1674.36    110.98 o 
  11   1   1     2560.35     2471.21    135.63 o 
  12   1   1     1287.49     1061.20    107.42 o 
  13   1   1     3689.98     3525.71    174.35 o 
  14   1   1     4844.21     4535.97    203.12 o 
  15   1   1     2383.96     2743.47    176.96 o 
  16   1   1     2597.80     2588.12    215.91 o 
  17   1   1       77.69      318.95    151.25 o 
 -17   2   1      765.85      750.07    177.90 o 
 -16   2   1      923.26     1060.71    135.79 o 
 -15   2   1      841.92      826.48    124.77 o 
 -14   2   1     4161.60     3845.78    177.49 o 
 -13   2   1      360.04      380.00     95.46 o 
 -12   2   1     3303.07     2975.55    150.16 o 
 -11   2   1     1764.61     1573.81    109.62 o 
 -10   2   1     1741.24     1591.43    105.22 o 
  -9   2   1    16637.28    15367.73    388.91 o 
  -8   2   1     2887.57     2611.39     89.92 o 
  -7   2   1    31704.85    31636.18    510.19 o 
  -6   2   1    67180.48    68547.09   1085.00 o 
  -5   2   1      117.05      153.01     27.63 o 
  -4   2   1   169787.98   171757.56   5576.60 o 
  -3   2   1    73271.20    75853.38   1750.17 o 
  -2   2   1    35052.49    38615.27    679.80 o 
  -1   2   1    18430.05    21778.79    406.33 o 
   0   2   1    23843.77    26792.69    528.30 o 
   1   2   1    17071.63    19043.33   1091.35 o 
   2   2   1    12751.21    14401.46    534.23 o 
   3   2   1     5656.42     5679.45    347.22 o 
   4   2   1    56621.46    56906.82   2070.97 o 
   5   2   1    16298.22    16657.67    567.08 o 
   6   2   1    26615.33    25416.73    492.03 o 
   7   2   1    28438.30    27753.60    991.10 o 
   8   2   1     4758.40     4367.32    286.41 o 
   9   2   1     6754.77     6535.03    191.21 o 
  10   2   1     3979.18     3495.17    146.62 o 
  11   2   1     1130.40     1195.05    110.75 o 
  12   2   1     3163.28     2843.38    149.11 o 
  13   2   1     1028.34      742.41    110.90 o 
  14   2   1     1041.30     1085.33    124.80 o 
  15   2   1     2540.37     2563.08    170.53 o 
  16   2   1      151.85      164.00    107.93 o 
 -16   3   1      111.57      170.83    104.59 o 
 -15   3   1      216.91      162.80    147.21 o 
 -14   3   1      728.69      733.12    112.94 o 
 -13   3   1       74.94       95.73     79.86 o 
 -12   3   1     1725.98     1743.14    124.18 o 
 -11   3   1     7979.91     7713.60    231.44 o 
 -10   3   1       12.61      -30.84     63.90 o 
  -9   3   1    10697.38    10202.19    336.74 o 
  -8   3   1    11455.09    10878.06    401.78 o 
  -7   3   1      366.32      320.33     34.08 o 
  -6   3   1      280.62      212.94     48.90 o 
  -5   3   1     3648.55     2986.18    191.47 o 
  -4   3   1    14990.88    15723.38    388.38 o 
  -3   3   1      319.80      466.75     53.07 o 
  -2   3   1    48258.66    54297.02   1283.99 o 
  -1   3   1    43128.81    50320.48   1063.30 o 
   0   3   1      403.34      392.44     63.26 o 
   1   3   1    29830.89    32549.34   2261.40 o 
   2   3   1    34652.08    35998.94   1647.47 o 
   3   3   1     3970.70     4333.23    288.64 o 
   4   3   1     4358.30     4041.47    151.55 o 
   5   3   1      312.77      308.29     45.75 o 
   6   3   1     4884.21     4864.56    142.84 o 
   7   3   1       94.22      113.92     57.71 o 
   8   3   1     3599.17     3381.78    151.27 o 
   9   3   1     2926.23     2796.78    130.50 o 
  10   3   1     1115.00      978.26    121.97 o 
  11   3   1     2246.63     2184.54    132.79 o 
  12   3   1     2407.92     2119.67    169.80 o 
  13   3   1        7.91      -34.68     82.35 o 
  14   3   1      438.19      466.62    113.77 o 
  15   3   1        2.08       16.82     93.03 o 
  16   3   1       36.42      174.07    117.92 o 
 -16   4   1      363.44      416.17    131.03 o 
 -15   4   1     1240.83     1311.12    144.68 o 
 -14   4   1      309.34      292.30    114.46 o 
 -13   4   1     2725.86     2721.01    154.42 o 
 -12   4   1     8493.94     8254.97    252.48 o 
 -11   4   1     4541.27     4183.55    171.92 o 
 -10   4   1    34894.59    32376.60   1015.82 o 
  -9   4   1    10161.53     8678.89    264.79 o 
  -8   4   1    18148.84    18155.65    782.41 o 
  -7   4   1      177.27      109.35     40.75 o 
  -6   4   1     6466.57     6657.23    255.72 o 
  -5   4   1     2598.92     2711.10     84.83 o 
  -4   4   1    68893.38    73754.79   1167.15 o 
  -3   4   1    39760.07    43762.42   1151.95 o 
  -2   4   1   114984.57   127562.80   2550.24 o 
  -1   4   1     8164.70    10004.94    249.20 o 
   0   4   1    79034.74    91621.90   4637.61 o 
   1   4   1    28262.93    33523.52   1566.80 o 
   2   4   1    45230.02    48332.85   3907.93 o 
   3   4   1    40416.89    45031.26   1021.04 o 
   4   4   1    10125.75    10370.36    490.80 o 
   5   4   1      266.74      349.60     36.58 o 
   6   4   1     8025.36     7572.72    232.01 o 
   7   4   1      281.45      389.58     98.12 o 
   8   4   1    24038.93    22617.84   1011.00 o 
   9   4   1    10396.20     9692.38    329.92 o 
  10   4   1    16638.63    15562.17    397.43 o 
  11   4   1    16048.97    15645.42    430.54 o 
  12   4   1     4081.26     4414.10    187.17 o 
  13   4   1     5284.11     5361.27    207.53 o 
  14   4   1       43.25       -9.01     93.81 o 
  15   4   1     2017.96     1843.00    172.64 o 
  16   4   1       25.45      -21.99    119.77 o 
 -16   5   1      234.01      228.45    129.03 o 
 -15   5   1       73.69       -8.38    131.99 o 
 -14   5   1      436.78      354.64    108.61 o 
 -13   5   1      476.13      276.53    133.71 o 
 -12   5   1     2090.07     1877.75    135.57 o 
 -11   5   1     5311.49     4987.94    284.09 o 
 -10   5   1     4967.96     4988.97    342.86 o 
  -9   5   1     6876.07     6088.96    200.09 o 
  -8   5   1      237.03      309.87     75.22 o 
  -7   5   1     1476.70     1397.04     93.75 o 
  -6   5   1      202.72      186.50     46.14 o 
  -5   5   1     1064.90     1025.75     60.00 o 
  -4   5   1      557.49      485.68     43.13 o 
  -3   5   1    13710.20    14747.44    296.45 o 
  -2   5   1     2944.96     3170.62    123.31 o 
  -1   5   1    49664.91    54369.76   1166.52 o 
   0   5   1      716.33      889.00     84.21 o 
   1   5   1    23266.37    26570.76   1428.47 o 
   2   5   1    10960.55    11939.18    897.83 o 
   3   5   1      710.67      691.75     56.74 o 
   4   5   1     7022.20     7999.49    221.96 o 
   5   5   1     3262.68     2998.18    132.35 o 
   6   5   1       42.63       85.69     39.36 o 
   7   5   1     8426.45     8069.19    424.22 o 
   8   5   1      461.24      442.23     80.42 o 
   9   5   1     7265.55     7496.07    517.26 o 
  10   5   1     7840.84     7571.16    378.43 o 
  11   5   1     2953.45     2908.62    271.58 o 
  12   5   1     2797.75     2645.64    155.10 o 
  13   5   1       37.11      111.07     93.59 o 
  14   5   1      299.11      376.49    128.69 o 
  15   5   1       34.83      -23.04    114.92 o 
 -15   6   1      394.84      447.89    154.98 o 
 -14   6   1      806.95      996.51    156.94 o 
 -13   6   1      352.38      224.92    106.19 o 
 -12   6   1      519.36      278.28    100.14 o 
 -11   6   1       54.18       19.81     79.77 o 
 -10   6   1     1414.35     1430.74    265.56 o 
  -9   6   1      222.45      222.78     83.54 o 
  -8   6   1     5961.50     5920.03    193.87 o 
  -7   6   1     2733.25     3121.77    176.64 o 
  -6   6   1    16852.56    16428.03    500.28 o 
  -5   6   1     3497.42     3402.13    107.67 o 
  -4   6   1    18530.93    19095.88    523.23 o 
  -3   6   1       39.81       27.67     34.83 o 
  -2   6   1     4389.20     4518.61    127.21 o 
  -1   6   1     3737.00     3889.63    145.21 o 
   0   6   1     4527.08     4813.33    129.78 o 
   1   6   1        7.03      150.41     62.29 o 
   2   6   1     7080.86     7557.32    520.04 o 
   3   6   1       16.92       64.10     44.68 o 
   4   6   1     8699.87     9340.71    343.04 o 
   5   6   1      860.73      956.42     64.01 o 
   6   6   1     5227.92     5230.51    167.91 o 
   7   6   1     1311.46     1392.39    100.94 o 
   8   6   1     2183.58     2022.89    118.88 o 
   9   6   1      268.89      250.95     82.33 o 
  10   6   1      406.15      197.60    131.26 o 
  11   6   1      786.48      756.77    108.17 o 
  12   6   1      425.91      249.05    106.37 o 
  13   6   1     2193.12     2126.70    161.79 o 
  14   6   1      372.74      319.78    146.39 o 
  15   6   1     1334.48     1327.52    161.84 o 
 -14   7   1     2896.22     2935.32    216.98 o 
 -13   7   1     2267.87     2601.60    198.45 o 
 -12   7   1     2162.28     2247.12    179.83 o 
 -11   7   1     3992.33     3789.88    179.96 o 
 -10   7   1      209.54      221.31     85.24 o 
  -9   7   1     6795.33     6560.68    333.04 o 
  -8   7   1      243.09      341.04     82.46 o 
  -7   7   1    14047.76    14941.83    486.22 o 
  -6   7   1     6361.08     6424.59    340.53 o 
  -5   7   1    15561.44    15187.75    371.18 o 
  -4   7   1     3931.35     3813.70    131.68 o 
  -3   7   1    12527.72    13297.67    561.19 o 
  -2   7   1      162.62      109.12     54.85 o 
  -1   7   1    31257.10    34473.56    944.85 o 
   0   7   1     4327.17     4759.18    141.86 o 
   1   7   1    50312.68    55812.51   2755.31 o 
   2   7   1      347.22      477.82     77.57 o 
   3   7   1    18759.45    18155.47    728.05 o 
   4   7   1     5147.22     5499.80    349.83 o 
   5   7   1    12518.58    12239.67    322.40 o 
   6   7   1    10984.91    11508.30    345.13 o 
   7   7   1    14588.97    15294.24    540.83 o 
   8   7   1     1220.91     1366.77    115.56 o 
   9   7   1     6430.09     6078.56    260.46 o 
  10   7   1     1277.31     1244.73    276.88 o 
  11   7   1     1741.53     1656.33    257.50 o 
  12   7   1     4099.40     3803.09    374.63 o 
  13   7   1      603.26      526.33    129.26 o 
  14   7   1     3812.83     3945.75    220.51 o 
 -13   8   1     1055.51     1050.04    173.77 o 
 -12   8   1      871.52     1162.31    191.59 o 
 -11   8   1      401.28      321.36    136.92 o 
 -10   8   1     1951.08     1812.62    170.53 o 
  -9   8   1      117.24      135.48    115.91 o 
  -8   8   1      963.68     1018.23    111.94 o 
  -7   8   1      795.99      817.07     96.52 o 
  -6   8   1     1202.60     1089.33    108.91 o 
  -5   8   1      690.36      615.81     90.63 o 
  -4   8   1      220.34      241.90     77.09 o 
  -3   8   1     2382.30     2367.26    112.78 o 
  -2   8   1     5908.88     6634.48    217.63 o 
  -1   8   1      252.97      339.82     68.62 o 
   0   8   1     9881.71    11305.83    284.24 o 
   1   8   1      357.16      416.48     70.73 o 
   2   8   1     3165.08     3227.27    192.55 o 
   3   8   1     4348.58     4286.74    180.59 o 
   4   8   1       33.76       17.27     60.41 o 
   5   8   1     1227.93     1165.32     99.51 o 
   6   8   1      243.19      174.57     76.76 o 
   7   8   1      162.19       41.88     78.26 o 
   8   8   1     1379.10     1318.21    119.96 o 
   9   8   1       99.19       70.48     87.84 o 
  10   8   1     1179.68     1308.77    128.01 o 
  11   8   1      328.86      218.95    109.38 o 
  12   8   1      225.91      138.14    115.96 o 
  13   8   1      609.64      688.40    163.27 o 
 -12   9   1       19.60       65.59    127.35 o 
 -11   9   1      264.87      235.05    164.57 o 
 -10   9   1      359.14      401.61    141.52 o 
  -9   9   1     1141.17     1200.47    156.22 o 
  -8   9   1     1862.59     2090.88    268.91 o 
  -7   9   1     6374.83     6319.73    258.94 o 
  -6   9   1     1650.69     1526.19    231.45 o 
  -5   9   1    13157.37    12326.95    514.31 o 
  -4   9   1      213.02      225.27     70.53 o 
  -3   9   1    11081.88    11224.43    560.01 o 
  -2   9   1     1846.58     2252.78    163.50 o 
  -1   9   1      502.07      509.33     67.31 o 
   0   9   1      578.09      650.17     84.14 o 
   1   9   1     4055.17     4525.57    255.28 o 
   2   9   1      617.43      463.50    213.49 o 
   3   9   1    11984.26    11483.37    671.38 o 
   4   9   1       95.72      169.91     75.56 o 
   5   9   1    11389.01    11157.02    531.33 o 
   6   9   1     3791.50     3711.79    166.05 o 
   7   9   1     4055.71     4089.75    174.88 o 
   8   9   1     2551.72     2771.36    177.18 o 
   9   9   1       65.28        8.28     91.66 o 
  10   9   1      404.25      403.05    130.34 o 
  11   9   1      222.71       80.82    119.98 o 
  12   9   1      248.80       69.07    134.42 o 
 -11  10   1      341.79      370.28    142.48 o 
 -10  10   1     1572.86     1814.79    186.79 o 
  -9  10   1     1648.90     2098.49    198.40 o 
  -8  10   1     2188.57     2583.13    241.78 o 
  -7  10   1     2316.04     2302.99    189.00 o 
  -6  10   1     8907.62     8607.76    486.13 o 
  -5  10   1       26.51      146.94    106.82 o 
  -4  10   1    10871.03    10176.10   1667.34 o 
  -3  10   1      120.58      103.50     79.05 o 
  -2  10   1     5708.81     6548.17    348.05 o 
  -1  10   1      144.87      177.31     67.96 o 
   0  10   1     3205.61     3341.42    127.84 o 
   1  10   1       91.45       50.53    134.80 o 
   2  10   1     4376.49     4332.10    203.57 o 
   3  10   1      575.54      544.96     92.36 o 
   4  10   1    19630.64    19034.14   1514.34 o 
   5  10   1     2010.98     2286.38    146.04 o 
   6  10   1     8691.46     8667.22    417.81 o 
   7  10   1     2733.64     2758.74    265.52 o 
   8  10   1      713.96      692.59    139.54 o 
   9  10   1     2539.96     2677.94    201.11 o 
  10  10   1      284.44      208.14    126.29 o 
  -9  11   1      177.55      253.63    146.65 o 
  -8  11   1      432.92      334.58    137.33 o 
  -7  11   1      207.23      182.54    130.97 o 
  -6  11   1      721.87      762.95    139.86 o 
  -5  11   1      823.80      788.68    146.53 o 
  -4  11   1      317.84      149.45    159.75 o 
  -3  11   1       20.94      -68.16    105.26 o 
  -2  11   1     2175.23     2408.62    198.19 o 
  -1  11   1     1512.75     1724.12    251.94 o 
   0  11   1      273.46      131.70    138.11 o 
   1  11   1       30.07      -80.23     80.23 o 
   2  11   1      761.65      600.73    132.99 o 
   3  11   1      791.10      812.12    105.82 o 
   4  11   1       40.11      -69.72     84.83 o 
   5  11   1      600.90      720.02    136.71 o 
   6  11   1      811.74      872.86    156.44 o 
   7  11   1       26.80       25.13    124.76 o 
   8  11   1      125.65       33.53    127.14 o 
  -6  12   1     1162.46     1254.32    170.53 o 
  -5  12   1       30.51      -11.84    119.07 o 
  -4  12   1     4665.72     4045.66   1197.34 o 
  -3  12   1      229.01       27.84    186.34 o 
  -2  12   1     3863.69     3795.29    269.18 o 
  -1  12   1       63.55       -9.76    101.72 o 
   0  12   1     3105.87     3399.15    234.47 o 
   5  12   1       58.34      168.42    184.41 o 
   6  12   1     1648.19     1925.45    278.14 o 
 -17   0   2       88.98      224.11    207.84 o 
 -16   0   2      856.05      533.14    176.41 o 
 -15   0   2      894.74      990.23    160.96 o 
 -14   0   2     5192.40     5361.69    262.40 o 
 -13   0   2    21904.25    19595.03    618.59 o 
 -12   0   2    15665.52    16095.32    460.64 o 
 -11   0   2    15539.44    14766.78    420.43 o 
 -10   0   2    32143.30    31614.73    757.05 o 
  -9   0   2     1343.04     1047.99     98.92 o 
  -8   0   2    41261.00    39303.11    726.13 o 
  -7   0   2    12022.10    11982.58    248.90 o 
  -6   0   2    27855.96    27686.28    583.50 o 
  -5   0   2     5662.77     5790.21    130.60 o 
  -4   0   2     6328.04     6491.89    137.64 o 
  -3   0   2    41444.48    45804.15    808.45 o 
  -2   0   2   130423.30   133238.41   2317.37 o 
   0   0   2   126042.95   115472.78   3582.51 o 
   1   0   2    12177.51    11383.21    265.95 o 
   2   0   2    20757.98    23417.77    519.57 o 
   3   0   2    35767.85    32655.35    747.68 o 
   4   0   2      695.76      830.49     49.82 o 
   5   0   2    13429.56    12947.99    330.46 o 
   6   0   2    10083.02     8767.90    253.33 o 
   7   0   2    14338.11    15547.91    407.17 o 
   8   0   2    57463.52    57176.49   1287.29 o 
   9   0   2    11929.65    12554.24    617.76 o 
  10   0   2    19029.20    18528.38    503.18 o 
  11   0   2     9720.95     9432.62    456.77 o 
  12   0   2      410.10      685.82    190.76 o 
  13   0   2     8080.64     8870.54    470.28 o 
  14   0   2      117.50      154.92    186.62 o 
  15   0   2     3472.67     3540.61    349.82 o 
  16   0   2      451.26      581.90    217.22 o 
 -17   1   2       17.07      -46.31    112.54 o 
 -16   1   2       33.73      -90.79     90.79 o 
 -15   1   2      260.48      332.65    103.92 o 
 -14   1   2     1572.20     1745.12    175.95 o 
 -13   1   2     1195.37     1287.43    105.45 o 
 -12   1   2     4304.74     4414.15    153.40 o 
 -11   1   2     4320.80     4269.27    141.47 o 
 -10   1   2     1227.66     1154.04     78.33 o 
  -9   1   2     9583.18     9459.02    172.54 o 
  -8   1   2     4101.80     4227.67     97.41 o 
  -7   1   2     1592.95     1697.27     51.71 o 
  -6   1   2       70.52       78.49     20.68 o 
  -5   1   2     7696.17     7481.18    114.76 o 
  -4   1   2     1240.12     1223.15     37.84 o 
  -3   1   2    14816.78    14594.09    288.29 o 
  -2   1   2     8310.01     8548.31    242.66 o 
  -1   1   2    40948.52    43313.57    814.28 o 
   0   1   2     1821.40     2244.75    107.55 o 
   1   1   2    69992.45    75688.92   1283.24 o 
   2   1   2    18516.75    21289.48    618.39 o 
   3   1   2     4369.27     4818.06    200.97 o 
   4   1   2     1573.78     1722.60     83.24 o 
   5   1   2     3507.87     3066.20    101.35 o 
   6   1   2       51.43       48.49     26.82 o 
   7   1   2     6732.11     6587.06    139.53 o 
   8   1   2      113.45      179.87     36.49 o 
   9   1   2    19622.00    19091.28    508.42 o 
  10   1   2     4557.97     4352.18    164.14 o 
  11   1   2     2090.36     2105.75    134.01 o 
  12   1   2     4631.65     4484.14    183.27 o 
  13   1   2      328.26      288.20     96.41 o 
  14   1   2     1190.58     1173.87    129.62 o 
  15   1   2       34.83      140.06    128.20 o 
  16   1   2      210.58      212.57    140.57 o 
 -17   2   2      547.61      408.92    121.44 o 
 -16   2   2      572.02      580.61    122.64 o 
 -15   2   2     1082.51      815.80    118.06 o 
 -14   2   2     3265.06     3115.87    254.08 o 
 -13   2   2      691.76      585.56    103.44 o 
 -12   2   2     3869.10     3579.87    156.64 o 
 -11   2   2      576.24      570.14     87.65 o 
 -10   2   2     6833.37     6747.11    198.82 o 
  -9   2   2     3327.51     3187.60     94.91 o 
  -8   2   2     6348.31     5881.79    141.32 o 
  -7   2   2     6973.53     7449.79    151.75 o 
  -6   2   2    32934.11    32371.33    516.98 o 
  -5   2   2      136.21      345.54     35.77 o 
  -4   2   2    87830.93    89591.06   2066.39 o 
  -3   2   2    15923.47    16352.63    351.39 o 
  -2   2   2      524.77      692.07     43.99 o 
  -1   2   2      197.73      316.79     27.07 o 
   0   2   2      592.14      756.49     28.94 o 
   1   2   2     7779.13     9276.42    401.86 o 
   2   2   2    30122.66    32456.90    910.20 o 
   3   2   2       77.78      276.97     59.24 o 
   4   2   2    56658.82    54719.05   1240.48 o 
   5   2   2    27492.23    26977.90    901.11 o 
   6   2   2     9545.90     8878.38    322.82 o 
   7   2   2    22212.92    23142.48    978.53 o 
   8   2   2      129.42       91.10     53.61 o 
   9   2   2     3064.82     2793.89    174.11 o 
  10   2   2      293.83      266.59     76.00 o 
  11   2   2     1697.67     1802.84    123.86 o 
  12   2   2     2156.21     2290.06    145.78 o 
  13   2   2     1104.88     1172.28    174.80 o 
  14   2   2     1048.73     1198.34    134.05 o 
  15   2   2     1702.79     1886.54    158.75 o 
  16   2   2       95.95      158.17    127.62 o 
 -17   3   2     1040.12      864.85    162.98 o 
 -16   3   2     1955.02     1798.28    158.48 o 
 -15   3   2     2118.68     2476.75    206.44 o 
 -14   3   2     1572.12     1353.63    130.78 o 
 -13   3   2     5034.47     5307.77    200.17 o 
 -12   3   2      518.25      448.33     86.65 o 
 -11   3   2    11562.84    11468.62    323.04 o 
 -10   3   2     7105.74     7130.45    209.32 o 
  -9   3   2    10090.73     9304.41    250.79 o 
  -8   3   2    22079.96    20289.95    351.38 o 
  -7   3   2    30796.84    30218.75    496.70 o 
  -6   3   2       71.52       16.62     34.08 o 
  -5   3   2    53618.26    51265.85   1482.60 o 
  -4   3   2     9004.59     9020.91    188.36 o 
  -3   3   2   136652.36   148252.30   2143.99 o 
  -2   3   2      248.97      329.08     74.07 o 
  -1   3   2    66349.66    75990.55   1700.53 o 
   0   3   2     1031.60     1166.51     61.68 o 
   1   3   2    13964.85    15173.84   1366.05 o 
   2   3   2    15345.09    16356.35    727.89 o 
   3   3   2    30219.62    30648.53   1243.89 o 
   4   3   2    32421.45    35253.55   2157.19 o 
   5   3   2    44554.13    43942.04   2411.08 o 
   6   3   2     2249.90     2495.65    161.24 o 
   7   3   2    11813.10    11859.97    340.89 o 
   8   3   2     8045.31     7592.49    208.27 o 
   9   3   2     5946.84     5954.53    196.82 o 
  10   3   2    14535.64    13125.80    414.76 o 
  11   3   2     9958.15     9033.10    259.74 o 
  12   3   2     5993.83     5636.36    211.97 o 
  13   3   2     1962.20     1794.82    145.22 o 
  14   3   2     4212.59     3951.92    195.31 o 
  15   3   2       14.06      -10.44    103.44 o 
  16   3   2     3086.21     3349.69    209.58 o 
 -16   4   2        7.78      -21.33    110.24 o 
 -15   4   2       61.68       45.09    100.78 o 
 -14   4   2      184.73      198.42    110.05 o 
 -13   4   2      318.81      175.43     91.75 o 
 -12   4   2      324.56      273.92     91.06 o 
 -11   4   2     1489.90     1424.98    187.60 o 
 -10   4   2      401.37      339.71     80.34 o 
  -9   4   2      152.69      277.06     70.96 o 
  -8   4   2      398.03      378.59    102.29 o 
  -7   4   2     2255.15     2077.70     88.66 o 
  -6   4   2       84.76       72.59     41.49 o 
  -5   4   2      116.62      128.69     37.92 o 
  -4   4   2     4586.60     4489.40    122.59 o 
  -3   4   2      716.23      738.08     45.31 o 
  -2   4   2    12395.51    12941.38    217.28 o 
  -1   4   2       31.43       50.25     27.82 o 
   0   4   2     9851.87    11667.40    340.27 o 
   1   4   2     5415.85     6356.34    415.01 o 
   2   4   2      963.06      960.88     88.25 o 
   3   4   2     1470.45     1478.26     73.59 o 
   4   4   2      235.90      200.73     44.98 o 
   5   4   2       11.42        1.94     38.75 o 
   6   4   2      824.32      868.06     73.41 o 
   7   4   2        5.56       21.83     54.16 o 
   8   4   2     3612.77     3287.66    141.35 o 
   9   4   2      147.23      242.79     77.08 o 
  10   4   2     2862.95     2895.50    220.91 o 
  11   4   2      260.09      307.28     94.89 o 
  12   4   2      118.32      199.24     94.05 o 
  13   4   2      410.79      547.89    105.75 o 
  14   4   2      401.10      322.89    107.86 o 
  15   4   2       73.51     -104.95    104.95 o 
  16   4   2       80.38     -105.00    105.00 o 
 -16   5   2     1104.22      929.23    172.03 o 
 -15   5   2     2122.42     2080.77    186.82 o 
 -14   5   2       72.86       13.47    100.33 o 
 -13   5   2     1571.62     1471.07    161.43 o 
 -12   5   2       39.91       76.69     84.14 o 
 -11   5   2     2288.71     2441.83    195.21 o 
 -10   5   2     4674.24     4526.13    180.25 o 
  -9   5   2     7192.45     6940.43    263.36 o 
  -8   5   2    14133.54    13212.70    525.53 o 
  -7   5   2    23770.05    22823.58    869.94 o 
  -6   5   2     9767.36     9445.30    331.00 o 
  -5   5   2    42269.28    43225.14    771.62 o 
  -4   5   2     4175.98     4178.95    120.10 o 
  -3   5   2    34672.84    38423.42    589.41 o 
  -2   5   2     4629.80     4592.42    106.78 o 
  -1   5   2    12172.12    14019.01    672.62 o 
   0   5   2     2061.70     2219.59    107.07 o 
   1   5   2     7109.28     7729.66    568.55 o 
   2   5   2     1397.49     1504.01     80.35 o 
   3   5   2    27726.31    27088.45    938.21 o 
   4   5   2     5789.35     6631.33    284.65 o 
   5   5   2    47265.00    48253.06   1655.48 o 
   6   5   2     5463.31     5455.26    231.74 o 
   7   5   2     5024.97     5115.93    168.65 o 
   8   5   2     8490.38     8570.43    481.68 o 
   9   5   2      425.34      481.63     86.48 o 
  10   5   2     6747.98     6649.18    477.74 o 
  11   5   2     3356.84     3050.21    158.21 o 
  12   5   2     2643.01     2611.61    265.37 o 
  13   5   2     1600.20     1493.50    143.08 o 
  14   5   2     2980.77     2630.96    306.21 o 
  15   5   2      191.27      283.68    114.99 o 
 -15   6   2      434.28      293.55    138.18 o 
 -14   6   2     3472.20     3428.02    287.24 o 
 -13   6   2      261.05      327.62    124.61 o 
 -12   6   2     2080.79     1881.16    201.20 o 
 -11   6   2      386.24      240.28     90.17 o 
 -10   6   2      465.90      453.67     90.13 o 
  -9   6   2     5354.49     4757.74    253.35 o 
  -8   6   2     7761.08     7874.78    223.36 o 
  -7   6   2     2958.11     3117.36    156.29 o 
  -6   6   2    44736.60    45710.28   1128.98 o 
  -5   6   2        1.54       70.59     43.17 o 
  -4   6   2    44575.56    47086.41   1472.11 o 
  -3   6   2     6239.52     6365.10    238.76 o 
  -2   6   2     8507.96     9367.76    260.38 o 
  -1   6   2     6405.37     7388.66    273.04 o 
   0   6   2     8283.28     9251.41    308.97 o 
   1   6   2     2733.66     2531.24    270.31 o 
   2   6   2    31445.53    34854.13   2281.93 o 
   3   6   2       99.53      133.19     50.30 o 
   4   6   2    35382.91    37199.32   1918.25 o 
   5   6   2    11152.69    11689.36    445.63 o 
   6   6   2    15746.74    15164.69    442.20 o 
   7   6   2    19860.42    20011.75    875.54 o 
   8   6   2     2837.56     2779.17    173.43 o 
   9   6   2     5230.54     5129.65    308.07 o 
  10   6   2      436.40      385.49     92.34 o 
  11   6   2     1299.26     1326.85    121.56 o 
  12   6   2      658.04      649.62    111.63 o 
  13   6   2     1503.41     1429.87    287.23 o 
  14   6   2      782.69      629.50    131.84 o 
 -14   7   2       85.26       24.67    128.80 o 
 -13   7   2        3.71      182.39    141.28 o 
 -12   7   2      307.78      177.20    176.29 o 
 -11   7   2      212.19      197.48    117.22 o 
 -10   7   2        0.21      -38.74     91.45 o 
  -9   7   2     1717.13     1793.76    198.15 o 
  -8   7   2      893.49      900.59     99.24 o 
  -7   7   2      629.06      638.72     82.73 o 
  -6   7   2       27.84       34.74     51.31 o 
  -5   7   2     2338.64     2333.36     93.77 o 
  -4   7   2     9415.24     9687.44    231.60 o 
  -3   7   2       10.91       -7.06     44.17 o 
  -2   7   2     1464.26     1636.72     78.10 o 
  -1   7   2     6192.63     6769.08    288.27 o 
   0   7   2     5629.51     6234.34    320.66 o 
   1   7   2     4925.62     5150.68    429.62 o 
   2   7   2     7399.57     7124.94    771.44 o 
   3   7   2     4027.38     4208.85    289.53 o 
   4   7   2       50.34       51.98     59.03 o 
   5   7   2     5008.89     5147.13    167.83 o 
   6   7   2     5390.45     5521.55    181.60 o 
   7   7   2     1045.74     1054.98    131.78 o 
   8   7   2      513.58      515.39     89.69 o 
   9   7   2     3137.16     3128.71    159.84 o 
  10   7   2     1097.14     1222.49    170.70 o 
  11   7   2      241.90      325.09    102.35 o 
  12   7   2     1412.41     1564.03    338.89 o 
  13   7   2      157.70       91.47    140.55 o 
  14   7   2      165.96      153.05    132.53 o 
 -13   8   2     2040.99     2292.48    197.71 o 
 -12   8   2     2167.40     2403.03    310.52 o 
 -11   8   2     1496.31     1602.01    177.54 o 
 -10   8   2     6270.58     6433.78    275.54 o 
  -9   8   2      434.61      427.49    117.44 o 
  -8   8   2    10810.51    11522.56    814.58 o 
  -7   8   2        6.84       12.18     86.91 o 
  -6   8   2    13879.37    13688.91    557.36 o 
  -5   8   2     3993.76     3747.94    251.07 o 
  -4   8   2     4360.22     4146.37    143.09 o 
  -3   8   2      680.57      670.53     65.93 o 
  -2   8   2    12351.02    13628.85    330.16 o 
  -1   8   2     2851.80     3014.53    126.64 o 
   0   8   2    45638.76    50899.48   2321.97 o 
   1   8   2     5852.20     6263.74    294.55 o 
   2   8   2    16648.97    17091.54   1267.50 o 
   3   8   2     3792.26     3822.67    142.37 o 
   4   8   2     4363.15     4370.88    246.31 o 
   5   8   2     1507.16     1498.21    161.85 o 
   6   8   2     3442.21     3265.29    185.94 o 
   7   8   2     1494.77     1622.16    220.31 o 
   8   8   2     8580.61     8570.64    264.32 o 
   9   8   2     3473.23     3695.96    182.53 o 
  10   8   2     3547.40     3646.92    220.67 o 
  11   8   2     4981.50     4802.13    380.31 o 
  12   8   2       45.63        8.64    104.52 o 
  13   8   2     3130.25     3452.24    211.35 o 
 -12   9   2      954.61     1059.11    176.79 o 
 -11   9   2     2040.76     2275.97    198.43 o 
 -10   9   2      518.53      554.30    142.62 o 
  -9   9   2     4675.70     4773.59    247.64 o 
  -8   9   2       13.40       27.29    108.67 o 
  -7   9   2     3473.62     3575.70    205.11 o 
  -6   9   2      191.35       66.55    113.43 o 
  -5   9   2     1265.93     1450.36    143.61 o 
  -4   9   2     1008.02     1027.25    121.57 o 
  -3   9   2     5696.40     5970.34    303.31 o 
  -2   9   2       29.10      -40.80     58.26 o 
  -1   9   2     9221.53    10043.37    245.27 o 
   0   9   2     3186.93     3438.64    137.16 o 
   1   9   2    12179.79    13080.42    837.32 o 
   2   9   2     2227.54     2324.10    171.74 o 
   3   9   2     5549.79     5856.45    324.29 o 
   4   9   2     1120.50     1283.62    109.84 o 
   5   9   2     2870.14     3091.14    212.45 o 
   6   9   2      965.07      860.10    108.23 o 
   7   9   2     4109.13     4087.41    251.10 o 
   8   9   2     1881.63     2033.26    175.03 o 
   9   9   2     1032.91      973.73    124.35 o 
  10   9   2     1744.95     1785.56    151.04 o 
  11   9   2       99.96       43.12    113.89 o 
  12   9   2     1042.02      920.56    164.09 o 
 -11  10   2       34.13      -18.23    139.91 o 
 -10  10   2     1026.22      977.93    263.95 o 
  -9  10   2       10.05      193.13    134.32 o 
  -8  10   2      230.41      226.87    126.89 o 
  -7  10   2       41.33      -70.47    105.14 o 
  -6  10   2      268.63      240.37    110.78 o 
  -5  10   2       11.95      -92.07     98.87 o 
  -4  10   2     1507.24     1696.56    155.43 o 
  -3  10   2        0.63       30.52    100.33 o 
  -2  10   2     2465.82     2780.16    147.19 o 
  -1  10   2      206.00       23.66     76.08 o 
   0  10   2      242.28      171.97     78.71 o 
   1  10   2       16.18      -29.84     86.33 o 
   2  10   2      453.82      402.25    178.48 o 
   3  10   2      814.23      873.71    140.97 o 
   4  10   2     1973.70     1956.77    143.49 o 
   5  10   2      210.61      182.00     91.60 o 
   6  10   2      453.95      483.53    104.23 o 
   7  10   2       10.80       45.90     96.14 o 
   8  10   2       20.90       -0.35     95.27 o 
   9  10   2      232.32       61.70    164.84 o 
  10  10   2      226.14      322.95    143.47 o 
  -9  11   2     4267.47     4296.59    259.40 o 
  -8  11   2      272.48      329.26    146.43 o 
  -7  11   2     1374.54     1267.07    247.41 o 
  -6  11   2       12.20      -64.60    110.66 o 
  -5  11   2     4209.77     3769.11    822.03 o 
  -4  11   2       88.67     -145.55    145.55 o 
  -3  11   2    11250.02    11632.61    394.07 o 
  -2  11   2      193.97      219.10    103.83 o 
  -1  11   2     7176.85     7839.17    248.95 o 
   0  11   2      444.91      327.32    101.16 o 
   1  11   2     6041.73     5181.35    340.44 o 
   2  11   2     5136.15     4567.17    323.35 o 
   3  11   2     5550.06     5483.32    653.04 o 
   4  11   2     2255.65     2310.26    273.44 o 
   5  11   2     5605.15     5666.71    429.34 o 
   6  11   2      127.47      -38.96    111.62 o 
   7  11   2     1087.97      829.44    214.19 o 
   8  11   2      500.79      446.85    207.30 o 
  -6  12   2      417.52      512.03    141.70 o 
  -5  12   2       40.20       -1.56    118.78 o 
  -4  12   2      379.70      309.42    240.37 o 
  -3  12   2      746.35      954.59    242.86 o 
  -2  12   2     1966.35     2337.19    214.19 o 
  -1  12   2       56.67       -3.34     94.61 o 
   0  12   2     2555.54     3092.33    182.87 o 
   1  12   2     1404.64     1340.73    134.99 o 
   2  12   2     1377.40     1478.02    490.67 o 
 -17   1   3      816.09      828.01    138.95 o 
 -16   1   3      883.09      443.38    114.87 o 
 -15   1   3     3906.37     3820.27    283.78 o 
 -14   1   3     2493.87     2703.75    141.00 o 
 -13   1   3     6462.07     6543.75    193.11 o 
 -12   1   3     4866.09     4396.42    150.79 o 
 -11   1   3     5189.51     4716.75    148.06 o 
 -10   1   3     5618.90     5185.85    120.77 o 
  -9   1   3    15604.41    15444.11    229.02 o 
  -8   1   3      226.67      242.50     30.42 o 
  -7   1   3    58643.17    57870.38    736.07 o 
  -6   1   3     1226.38      973.44     38.48 o 
  -5   1   3    99866.75    98144.86   1218.90 o 
  -4   1   3    11515.88    11283.23    158.56 o 
  -3   1   3     6926.58     6185.50    159.93 o 
  -2   1   3    31114.45    29379.57    919.82 o 
  -1   1   3     4371.83     3693.15    110.30 o 
   0   1   3     7672.60     8432.47    145.08 o 
   1   1   3   140824.52   145235.06   2451.39 o 
   2   1   3    12555.24    12443.82    368.35 o 
   3   1   3    33478.39    36160.15   1692.76 o 
   4   1   3    22065.63    21793.59    982.05 o 
   5   1   3    45837.07    47790.92   1486.50 o 
   6   1   3    76059.63    74119.27   1332.51 o 
   7   1   3    26073.16    26074.12    488.18 o 
   8   1   3    29347.07    28766.68    492.26 o 
   9   1   3     3807.55     3554.49    165.92 o 
  10   1   3     6561.47     6433.03    204.55 o 
  11   1   3      377.10      247.04     89.53 o 
  12   1   3     2919.26     2971.53    160.45 o 
  13   1   3       79.52       59.30    114.73 o 
  14   1   3     4642.92     4773.75    446.85 o 
  15   1   3      221.62      265.10    136.83 o 
  16   1   3     3463.60     3902.94    269.45 o 
 -17   2   3      981.45      878.10    139.68 o 
 -16   2   3     3061.87     3256.87    188.13 o 
 -15   2   3      512.54      337.51    107.41 o 
 -14   2   3     5039.09     4553.79    189.14 o 
 -13   2   3      582.16      499.69     92.44 o 
 -12   2   3     1666.78     1539.47    115.01 o 
 -11   2   3      655.99      600.82     85.87 o 
 -10   2   3     1207.69     1244.67     94.41 o 
  -9   2   3     8347.92     7973.79    169.45 o 
  -8   2   3    18062.47    17997.19    389.50 o 
  -7   2   3     1445.61     1386.07     55.81 o 
  -6   2   3    81103.56    81918.34   1123.52 o 
  -5   2   3    11706.22    11461.46    262.32 o 
  -4   2   3    34039.96    34571.09    609.02 o 
  -3   2   3     1403.58     1512.12     54.12 o 
  -2   2   3     5553.21     6367.52    141.72 o 
  -1   2   3      291.70      366.43     31.62 o 
   0   2   3      535.34      797.20    119.76 o 
   1   2   3     2743.36     3054.64     92.08 o 
   2   2   3    35264.27    38618.42   1007.52 o 
   3   2   3     7820.44     7912.55    249.99 o 
   4   2   3    56543.32    54658.75   1888.18 o 
   5   2   3    39896.94    40436.65   1634.23 o 
   6   2   3    15355.59    14032.71    303.14 o 
   7   2   3    29055.65    29703.07    969.59 o 
   8   2   3     3457.50     3079.31    204.58 o 
   9   2   3     6518.43     6556.58    324.79 o 
  10   2   3      810.77      729.49     96.06 o 
  11   2   3      911.03      934.73    136.25 o 
  12   2   3     1755.40     1693.01    132.84 o 
  13   2   3     2262.35     2251.61    241.32 o 
  14   2   3      334.96      410.18    114.02 o 
  15   2   3     4376.06     4422.37    211.40 o 
  16   2   3       35.53      112.01    147.02 o 
 -17   3   3       19.84        2.73    115.74 o 
 -16   3   3      105.46      102.89    112.15 o 
 -15   3   3      171.72      126.16    101.27 o 
 -14   3   3      749.29      635.90    109.12 o 
 -13   3   3      157.41       75.29     81.20 o 
 -12   3   3      807.84      646.53     96.04 o 
 -11   3   3     7422.82     7100.33    217.19 o 
 -10   3   3       64.60       73.54     68.06 o 
  -9   3   3     5455.28     5076.49    164.90 o 
  -8   3   3      261.11      265.55     43.00 o 
  -7   3   3      815.44     1089.14    122.07 o 
  -6   3   3     1267.27     1151.30     80.01 o 
  -5   3   3     4431.12     4430.39    106.70 o 
  -4   3   3     1742.90     1627.60     66.58 o 
  -3   3   3     1147.28     1089.51     41.57 o 
  -2   3   3     2962.49     3524.26     86.86 o 
  -1   3   3    31929.79    35531.97   1055.20 o 
   0   3   3    14152.93    14917.27    708.63 o 
   1   3   3     6480.40     6600.82    329.51 o 
   2   3   3    25127.87    26258.45    761.54 o 
   3   3   3     1360.62     1705.27    116.84 o 
   4   3   3     8478.01     8798.18    374.61 o 
   5   3   3      710.63      787.63     74.96 o 
   6   3   3     6132.21     6405.49    390.35 o 
   7   3   3     4431.95     4649.61    286.01 o 
   8   3   3      122.57       30.52     64.47 o 
   9   3   3     2949.53     2768.74    152.00 o 
  10   3   3     9467.95     9033.84    412.82 o 
  11   3   3      208.84      195.50     89.35 o 
  12   3   3     2666.19     2538.17    176.14 o 
  13   3   3       41.53       24.30     86.87 o 
  14   3   3       10.96      -81.02     93.98 o 
  15   3   3       12.09       41.53    119.12 o 
  16   3   3       26.92       33.69    196.08 o 
 -16   4   3     1313.43     1400.50    333.81 o 
 -15   4   3     1698.17     1905.46    156.97 o 
 -14   4   3     1293.55     1282.25    182.74 o 
 -13   4   3     2387.34     2423.03    216.12 o 
 -12   4   3     5342.51     5175.03    283.35 o 
 -11   4   3     1840.14     1496.49    124.34 o 
 -10   4   3    35957.59    34386.64    904.84 o 
  -9   4   3     1106.09     1094.93    162.44 o 
  -8   4   3    14183.47    13550.12    437.12 o 
  -7   4   3     2149.56     1807.88    122.38 o 
  -6   4   3     1594.07     1570.75     74.49 o 
  -5   4   3      849.91      718.03     56.58 o 
  -4   4   3    44805.84    47986.68    859.82 o 
  -3   4   3     8008.30     8997.22    163.86 o 
  -2   4   3   114572.98   128165.71   2214.49 o 
  -1   4   3     2649.10     3113.20    111.58 o 
   0   4   3    96298.99   108799.98   3803.30 o 
   1   4   3    72500.24    82277.27   4062.00 o 
   2   4   3     5098.30     5172.45    318.16 o 
   3   4   3    52384.85    55139.36   2300.60 o 
   4   4   3     2513.22     2174.43    114.34 o 
   5   4   3     1398.19     1539.96     83.89 o 
   6   4   3    23082.01    22417.88   1179.91 o 
   7   4   3      292.14      249.74     65.13 o 
   8   4   3    16860.67    16953.57    970.34 o 
   9   4   3    10735.52    11054.33    710.11 o 
  10   4   3     5403.52     5230.78    192.48 o 
  11   4   3    25894.84    26277.98   1329.81 o 
  12   4   3     1669.63     1761.64    138.39 o 
  13   4   3     4916.33     4629.98    221.18 o 
  14   4   3        7.39      -40.71     97.39 o 
  15   4   3     1186.72     1105.38    144.11 o 
 -16   5   3      143.73      144.80    135.49 o 
 -15   5   3      262.96      137.56    128.14 o 
 -14   5   3      877.05      717.48    140.52 o 
 -13   5   3      895.20      858.81    134.93 o 
 -12   5   3     2088.83     1976.43    139.24 o 
 -11   5   3     6706.89     6115.35    380.50 o 
 -10   5   3       53.62       21.31     75.13 o 
  -9   5   3     7903.42     7126.76    327.29 o 
  -8   5   3     1057.67     1142.50    160.27 o 
  -7   5   3     2103.46     2045.85     94.29 o 
  -6   5   3      319.23      612.57    164.93 o 
  -5   5   3     1539.99     1578.74     72.11 o 
  -4   5   3      648.73      624.92     47.73 o 
  -3   5   3    37144.30    41873.42    639.67 o 
  -2   5   3     3677.55     3906.98    113.57 o 
  -1   5   3    49863.69    57895.66   1304.94 o 
   0   5   3     5404.39     5820.17    226.28 o 
   1   5   3     8233.16     9464.25    253.56 o 
   2   5   3    14469.29    15054.99    599.20 o 
   3   5   3      208.25      273.63     47.65 o 
   4   5   3     4499.58     5104.56    281.76 o 
   5   5   3     1252.12     1406.96     87.75 o 
   6   5   3       78.39      148.94     60.81 o 
   7   5   3     8522.02     8515.08    424.45 o 
   8   5   3     1462.21     1461.72    109.48 o 
   9   5   3     6876.35     6716.01    580.49 o 
  10   5   3     5153.82     4778.87    186.74 o 
  11   5   3      431.68      471.66    130.65 o 
  12   5   3     3528.60     3298.23    177.85 o 
  13   5   3      187.50      197.15    111.13 o 
  14   5   3      844.88      872.01    136.26 o 
  15   5   3        8.13       -0.71    111.21 o 
 -15   6   3       36.87      -52.83    119.29 o 
 -14   6   3      977.39      977.53    205.51 o 
 -13   6   3       87.16      -98.79     98.79 o 
 -12   6   3      821.08      863.88    134.97 o 
 -11   6   3       36.24      -49.05     89.72 o 
 -10   6   3     1754.53     1813.32    128.03 o 
  -9   6   3      146.09       92.16     73.08 o 
  -8   6   3     1424.15     1400.80    121.93 o 
  -7   6   3     1682.96     1672.41    153.14 o 
  -6   6   3     6332.41     6176.51    181.28 o 
  -5   6   3     1655.91     1770.77     95.57 o 
  -4   6   3     7742.41     7985.71    263.53 o 
  -3   6   3     1481.79     1717.16     73.70 o 
  -2   6   3     4470.68     4752.20    160.63 o 
  -1   6   3    12516.17    14540.44    250.29 o 
   0   6   3     7148.73     7284.16    471.24 o 
   1   6   3     4410.78     4444.47    378.62 o 
   2   6   3     8423.39     8684.54    245.23 o 
   3   6   3       80.53      135.26     49.26 o 
   4   6   3     5115.32     5375.19    167.84 o 
   5   6   3     1463.90     1632.01    132.44 o 
   6   6   3      505.79      361.09     72.31 o 
   7   6   3     2875.05     2780.89    139.08 o 
   8   6   3      521.39      496.54     93.53 o 
   9   6   3      814.92      757.45     98.43 o 
  10   6   3     1401.66     1340.16    136.53 o 
  11   6   3     1635.89     1847.75    144.88 o 
  12   6   3      920.63      800.25    124.21 o 
  13   6   3     1444.27     1678.00    232.30 o 
  14   6   3      134.46      147.57    119.05 o 
 -14   7   3      987.95     1066.83    167.09 o 
 -13   7   3     5896.23     5738.19    272.13 o 
 -12   7   3     1239.30     1319.49    159.19 o 
 -11   7   3     4380.11     4194.32    217.07 o 
 -10   7   3      206.01      215.96    180.97 o 
  -9   7   3     7431.31     7681.20    315.77 o 
  -8   7   3       53.34       20.82     90.56 o 
  -7   7   3    23640.67    22409.46   1383.63 o 
  -6   7   3      387.86      332.59     58.61 o 
  -5   7   3    18403.72    18150.38    604.74 o 
  -4   7   3      759.98      669.13     61.59 o 
  -3   7   3    13298.53    14495.23    266.40 o 
  -2   7   3     3034.70     3329.32    105.55 o 
  -1   7   3    23306.62    26253.38    710.98 o 
   0   7   3    16956.30    18990.28   1104.07 o 
   1   7   3    50194.49    53178.54   4622.03 o 
   2   7   3     2666.47     2930.78    120.63 o 
   3   7   3    11556.56    11860.02    394.11 o 
   4   7   3     4044.09     4160.98    203.73 o 
   5   7   3     1403.65     1496.84    105.00 o 
   6   7   3     8005.08     8158.25    227.88 o 
   7   7   3     7041.54     6233.36    359.65 o 
   8   7   3     8210.80     7829.19    417.42 o 
   9   7   3     6790.71     6318.33    217.18 o 
  10   7   3     4729.10     4500.73    237.02 o 
  11   7   3     1160.62     1080.75    124.35 o 
  12   7   3     4364.51     4195.24    207.06 o 
  13   7   3       87.17       58.40    105.02 o 
 -13   8   3      555.03      724.81    158.76 o 
 -12   8   3      815.03      786.86    148.71 o 
 -11   8   3      195.41      368.91    128.22 o 
 -10   8   3     1609.13     1784.77    167.72 o 
  -9   8   3      485.89      410.89    121.81 o 
  -8   8   3      257.88      227.76    115.00 o 
  -7   8   3       85.54       48.67     94.80 o 
  -6   8   3      597.36      637.32    116.23 o 
  -5   8   3      637.68      810.63    109.94 o 
  -4   8   3     4091.88     4064.81    249.24 o 
  -3   8   3      167.50      115.45     56.23 o 
  -2   8   3     4979.97     5716.19    131.14 o 
  -1   8   3       28.65      -36.14     50.92 o 
   0   8   3     5903.14     6690.95    290.58 o 
   1   8   3     2207.17     2276.93    145.27 o 
   2   8   3     1602.86     1702.45     98.47 o 
   3   8   3     1570.11     1697.88    154.01 o 
   4   8   3      190.03      127.48     68.75 o 
   5   8   3      203.83      312.74     78.49 o 
   6   8   3      125.50      111.30     76.77 o 
   7   8   3       59.92      122.71     77.80 o 
   8   8   3      569.23      505.13     99.26 o 
   9   8   3      262.31      289.64     95.63 o 
  10   8   3      671.94      638.09    120.54 o 
  11   8   3      867.42      664.31    124.95 o 
  12   8   3       25.32      -44.67    108.86 o 
 -12   9   3       12.13       -6.72    118.86 o 
 -11   9   3      886.25      959.62    169.16 o 
 -10   9   3      470.20      565.73    146.46 o 
  -9   9   3     3371.84     3449.52    257.88 o 
  -8   9   3     1180.85      980.42    145.42 o 
  -7   9   3     8533.22     8350.08    657.18 o 
  -6   9   3       38.72      -47.06     98.41 o 
  -5   9   3    12477.82    13054.80   1117.12 o 
  -4   9   3     4062.67     4046.32    202.53 o 
  -3   9   3     1864.20     2284.15    135.12 o 
  -2   9   3     3471.84     3495.96    154.16 o 
  -1   9   3      196.38      130.08    106.27 o 
   0   9   3      220.58      225.26     74.18 o 
   1   9   3     8797.98     9190.50    504.80 o 
   2   9   3      617.66      656.40     82.85 o 
   3   9   3    11023.25    10945.30    470.90 o 
   4   9   3     1079.06     1239.40    145.73 o 
   5   9   3     6963.85     6870.73    224.85 o 
   6   9   3     6883.81     6990.57    226.60 o 
   7   9   3     1101.40      954.88    112.93 o 
   8   9   3     3970.17     3707.36    180.46 o 
   9   9   3       53.19      -56.51     95.57 o 
  10   9   3     1696.14     1866.83    186.36 o 
  11   9   3      204.09      144.25    108.78 o 
 -11  10   3       35.53      -91.46    131.56 o 
 -10  10   3     2667.05     3371.49    243.22 o 
  -9  10   3     1925.14     2128.28    346.51 o 
  -8  10   3     5873.83     5632.66    646.15 o 
  -7  10   3     1135.89     1162.98    172.56 o 
  -6  10   3    10618.46    10083.79    825.33 o 
  -5  10   3     1014.46      918.82    161.54 o 
  -4  10   3    10023.93     9904.46    628.92 o 
  -3  10   3     3449.50     3791.08    271.96 o 
  -2  10   3     5584.63     5505.67    200.42 o 
  -1  10   3      784.00      643.80    100.71 o 
   0  10   3     2370.24     2502.75    380.72 o 
   1  10   3       45.96      -65.02    125.01 o 
   2  10   3     8484.76     8609.09    866.96 o 
   3  10   3      898.48     1173.05    193.38 o 
   4  10   3    15830.00    15687.22   1205.33 o 
   5  10   3     3590.75     3711.98    217.00 o 
   6  10   3     3842.24     3617.05    221.23 o 
   7  10   3     4568.19     4400.71    191.51 o 
   8  10   3       56.29        3.65     96.99 o 
   9  10   3     2918.22     3147.21    187.64 o 
  10  10   3       47.95      -86.23    103.98 o 
  -9  11   3      143.97      191.81    204.96 o 
  -8  11   3      483.05      526.03    153.53 o 
  -7  11   3      325.47      305.05    125.31 o 
  -6  11   3      369.60       71.60    195.99 o 
  -5  11   3      905.48      743.92    194.07 o 
  -4  11   3       76.89       70.02    191.58 o 
  -3  11   3       19.02       49.01    100.08 o 
  -2  11   3      659.72      714.69    113.11 o 
  -1  11   3      198.46       77.80    100.86 o 
   0  11   3       10.76      -81.69     81.69 o 
   1  11   3      177.43      321.20    127.24 o 
   2  11   3      422.58      422.79    122.78 o 
   3  11   3      782.96      744.60    144.85 o 
   4  11   3       16.46      164.56    176.97 o 
   5  11   3       17.08      -16.26    168.70 o 
   6  11   3      556.10      487.19    140.03 o 
   7  11   3      233.91      180.04    132.82 o 
   8  11   3       47.71      114.95    181.38 o 
  -6  12   3     1533.51     1131.67    161.90 o 
  -5  12   3      410.55      445.64    131.57 o 
  -4  12   3     2339.42     2221.78    285.03 o 
  -3  12   3        4.01      -27.01    200.13 o 
  -2  12   3     4571.59     4815.91    340.70 o 
  -1  12   3       25.33      -67.94    106.35 o 
   0  12   3     3700.00     3645.66    187.36 o 
   1  12   3      792.78      758.02    115.94 o 
   2  12   3     1597.01     1580.71    189.04 o 
   3  12   3     1858.59     1723.35    192.09 o 
   4  12   3     1709.64     1657.09    262.42 o 
   5  12   3      648.04      700.43    283.11 o 
 -17   0   4      432.63      189.70    152.72 o 
 -16   0   4      517.73      503.19    139.21 o 
 -15   0   4      712.91      603.66    177.93 o 
 -14   0   4     5234.75     5552.16    256.76 o 
 -13   0   4     8045.90     7773.88    292.10 o 
 -12   0   4    13055.85    12974.71    671.79 o 
 -11   0   4     4187.68     3901.24    135.72 o 
 -10   0   4    18317.29    17440.23    365.18 o 
  -9   0   4     7659.02     7253.70    182.54 o 
  -8   0   4    21162.92    20549.12    404.86 o 
  -7   0   4    21257.11    22905.95    438.80 o 
  -6   0   4    39509.85    38310.55    698.34 o 
  -5   0   4     7169.15     7607.14    248.26 o 
  -4   0   4    46219.17    44784.06    800.16 o 
  -3   0   4    35038.57    37652.76    674.64 o 
  -2   0   4   121393.87   122045.67   2604.25 o 
  -1   0   4    22928.16    16170.63    589.09 o 
   0   0   4    59187.78    53006.67   2900.66 o 
   1   0   4   170549.00   151454.28   4384.00 o 
   2   0   4    36273.09    29153.94    662.53 o 
   3   0   4    13358.32    13548.27    335.36 o 
   4   0   4    14166.17    12031.69    400.68 o 
   5   0   4      857.63     1214.57     78.49 o 
   6   0   4    17158.15    18883.79    869.03 o 
   7   0   4    24041.56    24782.55    830.57 o 
   8   0   4    48910.42    52944.02   1700.70 o 
   9   0   4    29337.86    30257.26   1047.52 o 
  10   0   4     6671.12     6831.74    374.35 o 
  11   0   4    15645.46    15722.68    653.32 o 
  12   0   4     1752.44     1567.64    223.29 o 
  13   0   4     9465.31     9462.11    497.57 o 
  14   0   4     1020.77     1176.50    253.06 o 
  15   0   4     3837.44     3851.28    364.43 o 
  16   0   4      304.21      536.41    227.70 o 
 -17   1   4      165.35        9.07    112.09 o 
 -16   1   4       88.85       45.93    101.55 o 
 -15   1   4      386.56      523.70     94.54 o 
 -14   1   4     1239.20     1486.32    117.23 o 
 -13   1   4     1995.86     2243.03    122.24 o 
 -12   1   4     1916.32     1891.78    106.94 o 
 -11   1   4     4919.78     4631.24    122.26 o 
 -10   1   4     1050.53     1140.01     55.71 o 
  -9   1   4     3920.84     3834.28    101.99 o 
  -8   1   4    10106.32     9631.62    154.32 o 
  -7   1   4      134.28      120.91     27.54 o 
  -6   1   4       16.83       39.72     22.10 o 
  -5   1   4      610.30      600.06     30.56 o 
  -4   1   4    19199.79    19436.61    259.36 o 
  -3   1   4    25779.09    24210.56    426.83 o 
  -2   1   4     1041.07     1024.22     39.82 o 
  -1   1   4    55366.16    54838.18   2337.81 o 
   0   1   4    32769.01    34215.46    536.95 o 
   1   1   4    32295.90    34476.01    660.73 o 
   2   1   4    40936.70    41805.34   2076.08 o 
   3   1   4     4487.65     4285.28    131.92 o 
   4   1   4     6080.48     5693.22    196.22 o 
   5   1   4       44.99       -2.43     28.32 o 
   6   1   4      112.19       72.91     32.61 o 
   7   1   4    13628.12    13161.29    508.11 o 
   8   1   4      721.99      819.71     73.25 o 
   9   1   4     7898.31     8253.36    192.96 o 
  10   1   4     4475.07     4326.09    172.48 o 
  11   1   4       14.19      -94.13    100.00 o 
  12   1   4     3117.14     3346.11    214.66 o 
  13   1   4     1042.25      963.02    160.13 o 
  14   1   4      859.69     1137.83    262.71 o 
  15   1   4       17.49       25.14    137.90 o 
  16   1   4      381.59      474.17    163.51 o 
 -17   2   4      592.57      286.41    120.81 o 
 -16   2   4     1078.53     1312.64    144.86 o 
 -15   2   4      224.08      161.13    102.71 o 
 -14   2   4     1612.24     1441.12    125.83 o 
 -13   2   4      178.54      -37.85     75.78 o 
 -12   2   4     1043.17      851.20     94.69 o 
 -11   2   4      425.34      339.72     78.52 o 
 -10   2   4     3185.11     2976.94     94.34 o 
  -9   2   4     4723.40     4447.64    155.57 o 
  -8   2   4    19408.34    19486.76    278.66 o 
  -7   2   4      214.87      230.83     38.31 o 
  -6   2   4    44311.91    44434.10    575.15 o 
  -5   2   4    16511.37    15789.16    374.11 o 
  -4   2   4    17928.78    16647.15    254.67 o 
  -3   2   4    37024.20    36663.18    898.48 o 
  -2   2   4     3463.60     2981.52     87.51 o 
  -1   2   4     2279.83     2228.32     74.25 o 
   0   2   4     1040.47      940.29     37.49 o 
   1   2   4     1556.43     1816.78     65.44 o 
   2   2   4    40745.32    41406.13   1054.13 o 
   3   2   4     2722.56     2898.11     71.17 o 
   4   2   4    60241.16    61071.57   2188.95 o 
   5   2   4    20290.32    21732.96    714.38 o 
   6   2   4    15624.64    16113.67    535.11 o 
   7   2   4    21618.39    22001.24    787.65 o 
   8   2   4      290.00      344.63     89.43 o 
   9   2   4     5587.02     5239.43    279.79 o 
  10   2   4       63.18       -1.12     59.25 o 
  11   2   4     3039.78     3000.05    160.02 o 
  12   2   4      579.17      495.00    107.17 o 
  13   2   4     2629.46     2446.60    325.57 o 
  14   2   4      176.91       50.87    129.73 o 
  15   2   4     1789.13     1759.57    345.94 o 
  16   2   4        4.25      -99.73    137.86 o 
 -17   3   4     1933.53     1814.66    190.52 o 
 -16   3   4     1917.24     1856.98    192.35 o 
 -15   3   4     3457.53     3356.91    179.76 o 
 -14   3   4     1577.85     1753.50    140.61 o 
 -13   3   4     4070.80     3907.59    174.14 o 
 -12   3   4       49.76       -9.38     74.95 o 
 -11   3   4     9110.47     8452.32    238.30 o 
 -10   3   4       45.92       62.92     63.91 o 
  -9   3   4    26361.14    24534.08    422.70 o 
  -8   3   4       74.76      117.21     51.90 o 
  -7   3   4    11114.86    11279.53    296.12 o 
  -6   3   4      139.56      160.85     34.74 o 
  -5   3   4    28369.53    28251.78    815.96 o 
  -4   3   4    18561.58    19568.85    290.87 o 
  -3   3   4    92450.98    97648.91   1291.66 o 
  -2   3   4     2086.47     2155.90     78.25 o 
  -1   3   4    54846.53    60056.13   2485.66 o 
   0   3   4     4017.88     4227.63    135.19 o 
   1   3   4    24557.94    26179.16    698.26 o 
   2   3   4    25180.85    27002.15    887.71 o 
   3   3   4    15500.26    16543.79    747.28 o 
   4   3   4    55394.79    59300.82   1937.91 o 
   5   3   4    35212.44    37971.57   1894.85 o 
   6   3   4    25131.23    26065.02   1573.68 o 
   7   3   4    11648.06    11780.39    475.08 o 
   8   3   4     7786.73     7573.14    334.33 o 
   9   3   4      514.59      344.76     82.02 o 
  10   3   4     6829.40     6614.65    276.30 o 
  11   3   4      408.36      237.72     75.90 o 
  12   3   4     7581.05     7665.67    558.01 o 
  13   3   4      736.67      916.65    132.39 o 
  14   3   4     4842.11     4918.72    220.54 o 
  15   3   4       20.94       89.05    111.55 o 
 -16   4   4       81.33       65.93    163.05 o 
 -15   4   4      334.36      304.87    153.27 o 
 -14   4   4       92.45      112.02    107.17 o 
 -13   4   4      945.34      821.20    110.67 o 
 -12   4   4     2438.14     2262.10    137.85 o 
 -11   4   4     1341.56     1403.55    114.97 o 
 -10   4   4      487.20      493.61     87.74 o 
  -9   4   4     1976.40     1941.35    114.49 o 
  -8   4   4      373.24      498.27     59.34 o 
  -7   4   4       87.45      135.26     47.15 o 
  -6   4   4      435.54      333.13     47.38 o 
  -5   4   4     4330.34     4273.84    109.35 o 
  -4   4   4     5440.11     5789.02    133.30 o 
  -3   4   4    12073.43    12394.26    192.92 o 
  -2   4   4    12939.02    14419.08    381.81 o 
  -1   4   4      707.53      910.70     49.40 o 
   0   4   4      132.23      205.68     30.91 o 
   1   4   4     2511.61     2470.75     64.47 o 
   2   4   4      287.41      290.67     35.70 o 
   3   4   4     7712.51     7557.15    291.17 o 
   4   4   4      764.23      731.32     61.03 o 
   5   4   4     2438.02     2593.41    110.63 o 
   6   4   4      133.44       80.26     51.61 o 
   7   4   4      962.13      877.90     83.79 o 
   8   4   4     1254.16     1191.66     99.27 o 
   9   4   4      115.20      100.28     79.27 o 
  10   4   4      187.55      247.49     90.64 o 
  11   4   4     1178.06     1116.22    190.79 o 
  12   4   4       76.12       71.93     94.80 o 
  13   4   4      442.48      464.77    113.42 o 
  14   4   4       44.14       63.84     99.41 o 
  15   4   4      163.42      112.91    115.36 o 
 -16   5   4      190.07      120.96    229.49 o 
 -15   5   4     1040.77     1294.28    169.88 o 
 -14   5   4      307.67       76.61    115.36 o 
 -13   5   4     2738.75     2813.80    187.41 o 
 -12   5   4      151.51      227.03    101.03 o 
 -11   5   4     7525.12     7449.03    273.96 o 
 -10   5   4       38.50      -11.97     74.49 o 
  -9   5   4     9421.64     9461.36    253.75 o 
  -8   5   4     4669.07     4317.61    207.02 o 
  -7   5   4    17619.04    16838.25    801.62 o 
  -6   5   4     1030.65     1109.33     67.25 o 
  -5   5   4    17602.64    16729.30    412.34 o 
  -4   5   4    22279.26    24700.48    397.71 o 
  -3   5   4    34428.45    39142.10    602.18 o 
  -2   5   4    13476.78    15010.84    303.63 o 
  -1   5   4     6029.58     5935.41    213.41 o 
   0   5   4     1135.71     1313.13     94.91 o 
   1   5   4    11024.07    11345.39    414.16 o 
   2   5   4      466.32      561.61     54.46 o 
   3   5   4    36057.27    38241.55   1782.60 o 
   4   5   4    20856.16    23231.22    674.25 o 
   5   5   4    16036.78    16286.13    898.40 o 
   6   5   4    25383.25    25533.67   1129.29 o 
   7   5   4      524.13      606.96     80.66 o 
   8   5   4    10837.31    10716.72    838.44 o 
   9   5   4       55.01      -59.87     79.53 o 
  10   5   4     3642.25     3988.91    205.47 o 
  11   5   4      467.63      436.79    137.77 o 
  12   5   4     1797.54     1790.13    144.62 o 
  13   5   4     1410.93     1380.28    226.18 o 
  14   5   4     1577.25     1642.97    199.02 o 
  15   5   4      474.27      566.54    141.29 o 
 -15   6   4      407.75      343.27    221.76 o 
 -14   6   4     3843.97     3508.52    227.19 o 
 -13   6   4       37.25      -87.12    110.68 o 
 -12   6   4     1351.13     1247.08    147.81 o 
 -11   6   4     1516.62     1450.81    140.62 o 
 -10   6   4     5568.23     5634.55    317.29 o 
  -9   6   4     2954.08     2851.81    180.59 o 
  -8   6   4    15999.54    16130.67   1022.43 o 
  -7   6   4       13.16      120.76     54.49 o 
  -6   6   4    40025.86    38915.00   1002.31 o 
  -5   6   4     3249.58     3043.76    127.63 o 
  -4   6   4    26255.46    27202.20    441.97 o 
  -3   6   4    12296.96    12913.45    235.81 o 
  -2   6   4      715.72      915.10     53.40 o 
  -1   6   4     1878.19     1840.36     86.40 o 
   0   6   4     8866.53     9423.79    499.91 o 
   1   6   4      488.23      609.20    126.12 o 
   2   6   4    28188.60    30663.20   1241.36 o 
   3   6   4     2050.89     2338.01    104.71 o 
   4   6   4    24894.38    24456.44   1290.12 o 
   5   6   4    21730.02    23017.06    539.82 o 
   6   6   4     8066.34     7563.47    342.71 o 
   7   6   4    19765.82    20429.13   1476.62 o 
   8   6   4      172.95      170.95     81.92 o 
   9   6   4     3563.26     3302.79    161.95 o 
  10   6   4       26.30       -0.73     90.74 o 
  11   6   4     1383.62     1319.58    132.60 o 
  12   6   4     1317.54     1118.39    139.43 o 
  13   6   4     2565.72     2937.99    186.18 o 
  14   6   4      258.71      296.20    122.55 o 
 -14   7   4       80.94       69.26    131.26 o 
 -13   7   4      384.50      703.24    154.86 o 
 -12   7   4      181.92       83.04    117.57 o 
 -11   7   4     1888.36     2058.17    281.73 o 
 -10   7   4      537.10      650.41    123.35 o 
  -9   7   4      553.00      760.46    127.48 o 
  -8   7   4     5577.73     5065.93    224.21 o 
  -7   7   4     5080.71     5163.59    222.43 o 
  -6   7   4      139.35       69.07     67.87 o 
  -5   7   4     1674.51     1678.30    135.82 o 
  -4   7   4     5012.68     4992.64    131.70 o 
  -3   7   4     1225.34     1154.05     90.32 o 
  -2   7   4      197.13      135.70     42.11 o 
  -1   7   4     8170.24     8038.92    248.15 o 
   0   7   4    10948.90    11144.07    505.60 o 
   1   7   4     3964.70     4016.66    174.33 o 
   2   7   4     5887.34     6109.77    243.74 o 
   3   7   4     2440.45     2436.15    133.43 o 
   4   7   4     1138.61     1240.12    137.89 o 
   5   7   4     2077.59     2256.72    120.91 o 
   6   7   4     1507.93     1694.06    109.82 o 
   7   7   4      312.84      334.98     81.88 o 
   8   7   4      184.32       90.27     82.41 o 
   9   7   4     1409.02     1499.96    132.70 o 
  10   7   4      997.55      846.91    122.82 o 
  11   7   4      100.39      149.91     99.39 o 
  12   7   4       68.26       28.66    112.78 o 
  13   7   4       29.69      -92.37     99.35 o 
 -13   8   4     1460.40     1613.04    183.68 o 
 -12   8   4     5446.18     6005.68    277.46 o 
 -11   8   4     1183.69     1330.23    157.56 o 
 -10   8   4     7819.47     7495.09    296.73 o 
  -9   8   4       27.15      -35.09    113.99 o 
  -8   8   4     8690.97     9028.62    378.21 o 
  -7   8   4     2870.42     2760.22    216.01 o 
  -6   8   4     8076.79     7631.17    464.95 o 
  -5   8   4       26.86      -15.52     83.90 o 
  -4   8   4     5381.15     5553.00    182.70 o 
  -3   8   4      669.57      633.96     87.33 o 
  -2   8   4    15193.72    16515.94    422.10 o 
  -1   8   4     9178.55     9476.66    272.71 o 
   0   8   4    24635.13    26389.38   1097.75 o 
   1   8   4    17674.34    18990.33   1039.08 o 
   2   8   4    16342.19    16437.72    343.37 o 
   3   8   4     1734.89     1869.94    190.66 o 
   4   8   4      917.60      763.49     83.67 o 
   5   8   4      779.71      893.29     95.25 o 
   6   8   4     1571.57     1474.13    112.64 o 
   7   8   4     7729.76     7499.01    304.31 o 
   8   8   4     6908.89     6532.55    253.38 o 
   9   8   4     7983.29     8056.30    260.15 o 
  10   8   4     2489.97     2461.49    260.72 o 
  11   8   4     4644.14     4651.74    292.17 o 
  12   8   4        8.78       -5.48    104.99 o 
 -12   9   4      793.97      642.13    158.51 o 
 -11   9   4     2456.24     2258.28    202.34 o 
 -10   9   4      498.15      493.48    147.85 o 
  -9   9   4     5653.71     5538.07    659.52 o 
  -8   9   4       10.80     -104.95    104.95 o 
  -7   9   4     3976.08     3621.22    211.28 o 
  -6   9   4       19.51        8.33    103.23 o 
  -5   9   4     3611.92     3338.48    291.24 o 
  -4   9   4      108.62       41.50     76.14 o 
  -3   9   4     5465.18     6132.35    335.47 o 
  -2   9   4      621.10      856.82    128.56 o 
  -1   9   4     8188.25     8538.70    823.95 o 
   0   9   4     2006.47     2259.38    313.83 o 
   1   9   4     5252.43     5815.30    621.07 o 
   2   9   4     1046.34     1115.71    147.01 o 
   3   9   4      809.87      966.98    103.74 o 
   4   9   4     1137.65     1197.07    135.38 o 
   5   9   4     1441.22     1322.18    147.70 o 
   6   9   4     1605.07     1791.85    275.85 o 
   7   9   4     2333.31     2488.73    178.65 o 
   8   9   4     3443.73     3940.22    187.65 o 
   9   9   4      708.60      540.20    186.12 o 
  10   9   4     3258.22     3381.35    239.48 o 
  11   9   4        5.56     -107.30    107.30 o 
 -11  10   4      290.90      212.17    153.75 o 
 -10  10   4      907.68     1023.16    288.62 o 
  -9  10   4        0.81      -47.02    130.65 o 
  -8  10   4      416.39      411.79    147.47 o 
  -7  10   4       98.08      -50.34    121.77 o 
  -6  10   4      229.47       56.42    154.51 o 
  -5  10   4       53.10      119.91    158.22 o 
  -4  10   4     1084.98     1165.75    121.91 o 
  -3  10   4      514.67      567.95    106.06 o 
  -2  10   4     1765.02     1860.49    134.97 o 
  -1  10   4      125.67      192.14     90.20 o 
   0  10   4      726.15      779.35    132.14 o 
   1  10   4      120.29       61.00    106.27 o 
   2  10   4      457.32      305.46    305.01 o 
   3  10   4      576.53      613.48    133.43 o 
   4  10   4      552.88      457.35    132.66 o 
   5  10   4      836.98      771.57    120.82 o 
   6  10   4      507.94      544.32    138.71 o 
   7  10   4      172.75      222.61    136.25 o 
   8  10   4      240.35      159.13    137.33 o 
   9  10   4      289.79      291.57    155.50 o 
  -9  11   4     5017.95     4902.06    645.74 o 
  -8  11   4      447.36      508.80    422.72 o 
  -7  11   4     1311.22     1110.69    170.20 o 
  -6  11   4       45.21       86.86    112.83 o 
  -5  11   4     1895.23     2276.92    275.94 o 
  -4  11   4     1065.18     1053.17    164.92 o 
  -3  11   4    10576.77    11224.63    313.73 o 
  -2  11   4      511.81      578.21    119.13 o 
  -1  11   4    10471.92    10912.02    303.26 o 
   0  11   4      860.33     1100.73    158.52 o 
   1  11   4     3422.22     3215.46    401.23 o 
   2  11   4     2928.02     3032.19    443.17 o 
   3  11   4     1166.12     1206.00    254.44 o 
   4  11   4     4212.09     4663.93    408.26 o 
   5  11   4     2860.59     2950.31    289.35 o 
   6  11   4     1247.14     1190.87    190.48 o 
   7  11   4     1411.44     1229.03    202.33 o 
  -6  12   4       46.20       -4.88    123.88 o 
  -5  12   4      140.84       23.91    128.29 o 
  -4  12   4      699.14      438.85    226.04 o 
  -3  12   4       16.73      -77.20    106.23 o 
  -2  12   4     3357.82     3703.42    197.99 o 
  -1  12   4      315.93      289.02    117.49 o 
   0  12   4     2420.99     2564.65    165.76 o 
   1  12   4     1072.54     1147.42    181.94 o 
   2  12   4      308.15      317.09    144.35 o 
   3  12   4      898.08     1009.07    438.85 o 
   4  12   4       14.24      -48.95    162.50 o 
   5  12   4       81.25      -60.68    198.75 o 
 -17   1   5     1467.95     1676.42    160.09 o 
 -16   1   5      111.91       24.25     93.03 o 
 -15   1   5     3165.04     3436.79    159.03 o 
 -14   1   5       32.85      -47.72     74.22 o 
 -13   1   5     4577.56     4347.89    157.51 o 
 -12   1   5      429.10      290.24     57.05 o 
 -11   1   5     3335.35     3389.89     92.08 o 
 -10   1   5      390.50      381.33     42.78 o 
  -9   1   5    14740.58    14662.34    221.77 o 
  -8   1   5      135.00      133.81     31.49 o 
  -7   1   5    55342.91    52467.30    672.33 o 
  -6   1   5     6611.24     6935.34    116.03 o 
  -5   1   5   106831.71   106903.52   1329.54 o 
  -4   1   5    11573.37    11740.49    167.67 o 
  -3   1   5    28448.20    26284.20    441.13 o 
  -2   1   5    11835.04    12752.74    343.31 o 
  -1   1   5     1739.02     1934.29    101.06 o 
   0   1   5    27584.95    28556.62    516.97 o 
   1   1   5    33126.56    33524.17    537.56 o 
   2   1   5     6723.40     6480.52    319.59 o 
   3   1   5    56998.15    58042.98   1709.14 o 
   4   1   5    24618.11    23361.54    529.07 o 
   5   1   5    22244.58    19892.33    628.70 o 
   6   1   5    30011.86    31486.01   1686.95 o 
   7   1   5     3828.97     3298.20    209.17 o 
   8   1   5    18647.72    19384.09   1143.17 o 
   9   1   5      626.74      661.29     84.54 o 
  10   1   5     7730.16     7858.15    294.11 o 
  11   1   5      169.07       56.50    107.26 o 
  12   1   5     6742.55     6486.23    713.14 o 
  13   1   5        4.92       56.07    141.00 o 
  14   1   5     4306.47     3903.03    245.98 o 
  15   1   5        0.93       61.56    137.10 o 
  16   1   5     1859.62     1893.61    223.12 o 
 -17   2   5      664.08      844.03    157.25 o 
 -16   2   5     2272.88     2343.97    169.54 o 
 -15   2   5      185.57      122.01    101.58 o 
 -14   2   5     2750.86     2517.08    153.64 o 
 -13   2   5       13.24      -55.09     80.04 o 
 -12   2   5     1412.96     1305.71    110.29 o 
 -11   2   5       47.38      -47.22     47.22 o 
 -10   2   5     5198.26     4833.79    108.48 o 
  -9   2   5     1609.62     1668.59     65.44 o 
  -8   2   5    32192.19    31842.20    429.79 o 
  -7   2   5       32.62       84.06     29.87 o 
  -6   2   5    66088.08    67172.37    853.72 o 
  -5   2   5    14994.51    14277.87    276.02 o 
  -4   2   5    32351.44    32820.38    539.33 o 
  -3   2   5    15012.10    14307.38    384.01 o 
  -2   2   5     5048.54     5037.91    130.12 o 
  -1   2   5      211.38      264.77     36.97 o 
   0   2   5     5958.98     5616.26    129.89 o 
   1   2   5     2079.04     2134.35     55.85 o 
   2   2   5    59162.59    61076.21   1139.25 o 
   3   2   5    25944.29    27762.48    822.60 o 
   4   2   5    63062.89    64951.71   2248.81 o 
   5   2   5    53112.73    56735.92   1980.46 o 
   6   2   5     5157.76     5389.06    171.15 o 
   7   2   5    18740.63    19583.38   1138.86 o 
   8   2   5     2467.23     2407.57    144.54 o 
   9   2   5     2532.86     2408.27    110.18 o 
  10   2   5      421.11      392.29     81.72 o 
  11   2   5     3005.32     3029.90    165.01 o 
  12   2   5      585.74      553.33    127.88 o 
  13   2   5     3712.68     3840.81    242.56 o 
  14   2   5      417.74      304.96    147.96 o 
  15   2   5     3510.48     4147.31    274.21 o 
 -17   3   5       72.51       67.46    141.17 o 
 -16   3   5        4.05     -113.77    113.77 o 
 -15   3   5       17.77      139.47    111.99 o 
 -14   3   5      239.95      257.26    164.79 o 
 -13   3   5      524.35      560.80    102.15 o 
 -12   3   5       97.27       92.00     74.06 o 
 -11   3   5     4438.03     3989.69    161.49 o 
 -10   3   5     1726.66     1643.52    107.58 o 
  -9   3   5     4553.19     4363.19    112.05 o 
  -8   3   5     3349.48     3430.41    135.58 o 
  -7   3   5     2531.89     2793.21    145.82 o 
  -6   3   5      718.63      812.45     49.41 o 
  -5   3   5     2758.62     2903.70    100.43 o 
  -4   3   5     1363.00     1277.59     47.27 o 
  -3   3   5    32385.25    31804.23    600.11 o 
  -2   3   5       99.26      147.63     37.46 o 
  -1   3   5    43779.98    46181.58   1351.49 o 
   0   3   5    14543.26    16052.55    445.32 o 
   1   3   5      884.70      924.12     40.35 o 
   2   3   5     5236.50     5562.14    130.62 o 
   3   3   5    13304.48    13940.55    473.76 o 
   4   3   5     1411.41     1421.37     55.60 o 
   5   3   5      856.00      917.91     49.73 o 
   6   3   5     1596.00     1553.19    118.60 o 
   7   3   5     6142.19     5705.81    171.73 o 
   8   3   5      240.07      212.36     83.33 o 
   9   3   5     5298.75     5028.42    202.17 o 
  10   3   5     7246.60     6931.00    324.24 o 
  11   3   5        5.27       82.95     89.14 o 
  12   3   5     3428.50     3287.95    182.38 o 
  13   3   5      319.81      260.17    155.69 o 
  14   3   5       29.88      -31.84    108.23 o 
  15   3   5       56.94       -0.96    142.61 o 
 -16   4   5     1498.11     1642.26    182.59 o 
 -15   4   5     3317.76     3232.53    217.82 o 
 -14   4   5     3486.66     3442.78    209.34 o 
 -13   4   5     1700.77     1417.40    144.04 o 
 -12   4   5    12930.59    12775.29    470.56 o 
 -11   4   5     2357.05     2300.97    133.85 o 
 -10   4   5    35153.97    34300.21   1455.14 o 
  -9   4   5     4711.90     4277.72    150.73 o 
  -8   4   5    11206.65    10478.02    222.00 o 
  -7   4   5      402.43      401.46     47.38 o 
  -6   4   5     2104.13     2220.67     77.55 o 
  -5   4   5      100.49       80.19     29.73 o 
  -4   4   5    23994.36    23399.17    411.39 o 
  -3   4   5     2349.13     2443.95     98.50 o 
  -2   4   5   130766.78   139257.48   4485.39 o 
  -1   4   5     4724.87     4866.33    139.87 o 
   0   4   5    72221.85    76115.98   2137.27 o 
   1   4   5    43117.47    46608.04   1656.83 o 
   2   4   5     3364.40     3509.16    143.34 o 
   3   4   5    59949.78    63805.80   2548.38 o 
   4   4   5     3193.59     3115.76    194.86 o 
   5   4   5    16934.23    18912.09   1113.04 o 
   6   4   5    21983.46    23370.92    967.30 o 
   7   4   5     2931.92     3311.52    120.83 o 
   8   4   5     5077.26     5561.82    391.52 o 
   9   4   5    15862.32    15640.21    760.44 o 
  10   4   5       50.95       99.98     69.06 o 
  11   4   5    17958.24    18831.04    808.50 o 
  12   4   5      221.20      221.37    104.30 o 
  13   4   5     4054.77     4018.15    319.96 o 
  14   4   5       23.30      -53.95    110.65 o 
  15   4   5      949.21      843.75    146.93 o 
 -16   5   5      333.02      306.19    150.24 o 
 -15   5   5      228.85      223.45    139.13 o 
 -14   5   5     1630.95     1718.46    213.35 o 
 -13   5   5     2090.57     2359.61    454.73 o 
 -12   5   5      792.97     1027.56    150.79 o 
 -11   5   5     5118.13     5237.21    230.38 o 
 -10   5   5      493.92      566.96    106.27 o 
  -9   5   5     6891.14     6657.16    252.78 o 
  -8   5   5     2325.95     2368.42    104.99 o 
  -7   5   5     2502.38     2457.91    101.76 o 
  -6   5   5       49.41       80.73     42.73 o 
  -5   5   5     2641.02     2716.14    171.59 o 
  -4   5   5     2582.19     2587.48     80.30 o 
  -3   5   5    16992.89    18155.75    463.85 o 
  -2   5   5      122.57      190.64     38.05 o 
  -1   5   5    17905.72    19151.01    600.67 o 
   0   5   5    13623.74    14967.93    633.07 o 
   1   5   5     4633.34     4789.78    199.78 o 
   2   5   5    22580.54    24411.18   1101.46 o 
   3   5   5      289.33      268.19     46.40 o 
   4   5   5     7408.86     7772.07    455.74 o 
   5   5   5     3475.08     3446.95    114.44 o 
   6   5   5      428.54      372.20     63.23 o 
   7   5   5     4873.67     4906.06    242.07 o 
   8   5   5     1839.02     1822.39    120.45 o 
   9   5   5      809.60      855.46     87.15 o 
  10   5   5     5150.08     5177.33    169.31 o 
  11   5   5      257.87      208.88     82.11 o 
  12   5   5     2875.54     2914.92    295.29 o 
  13   5   5       28.50     -105.93    105.93 o 
  14   5   5      778.74      735.22    266.08 o 
 -15   6   5      221.22      129.76    137.94 o 
 -14   6   5     3052.79     3316.31    223.68 o 
 -13   6   5        0.38      -46.40    102.52 o 
 -12   6   5     5164.47     4770.70    228.00 o 
 -11   6   5      481.04      244.14    103.98 o 
 -10   6   5      783.18      825.96    128.87 o 
  -9   6   5        2.84      -42.87     86.54 o 
  -8   6   5      502.92      450.71    103.18 o 
  -7   6   5       69.48       47.40     68.13 o 
  -6   6   5     6604.42     6463.46    292.84 o 
  -5   6   5     1317.72     1256.92    186.94 o 
  -4   6   5     7927.10     8191.87    170.76 o 
  -3   6   5     5346.17     5908.04    124.02 o 
  -2   6   5     2721.64     2888.04    146.22 o 
  -1   6   5     1192.96     1281.59     74.35 o 
   0   6   5     7409.40     7396.35    383.92 o 
   1   6   5      199.93      206.28     41.94 o 
   2   6   5    20044.78    21333.44    682.57 o 
   3   6   5     3033.15     3318.90    166.77 o 
   4   6   5     3043.99     2927.53    107.76 o 
   5   6   5    10332.36    10673.40    484.15 o 
   6   6   5      148.84      244.38     72.38 o 
   7   6   5     7419.19     7339.82    349.02 o 
   8   6   5       19.81      -32.44     65.39 o 
   9   6   5     2173.18     1835.92    111.39 o 
  10   6   5      813.38      854.50    117.37 o 
  11   6   5      323.69      185.89    122.24 o 
  12   6   5      831.50      919.87    107.15 o 
  13   6   5      402.30      383.16    123.41 o 
  14   6   5       13.43     -101.79    122.32 o 
 -14   7   5       54.06      116.74    133.08 o 
 -13   7   5     6876.75     6830.93    297.37 o 
 -12   7   5     1178.41     1033.55    158.01 o 
 -11   7   5     6422.06     6381.68    276.87 o 
 -10   7   5      102.25      112.13     99.53 o 
  -9   7   5     5044.82     4839.89    226.00 o 
  -8   7   5     2300.76     2410.05    201.77 o 
  -7   7   5    10362.24     9651.90    353.43 o 
  -6   7   5     2799.64     2565.60    133.74 o 
  -5   7   5    20556.10    21553.06    441.35 o 
  -4   7   5       78.35       70.20     64.43 o 
  -3   7   5    16897.94    17657.35    373.86 o 
  -2   7   5     1919.98     1916.46    138.29 o 
  -1   7   5    15174.62    16689.30    526.65 o 
   0   7   5    18954.60    20226.42    672.23 o 
   1   7   5    22069.10    23199.18   1226.88 o 
   2   7   5     9568.85     9785.43    326.31 o 
   3   7   5     9063.47     9533.14    468.11 o 
   4   7   5     5435.81     5644.00    155.58 o 
   5   7   5     1530.14     1603.08     92.68 o 
   6   7   5     9177.02     9520.29    362.59 o 
   7   7   5      603.49      571.19    110.88 o 
   8   7   5     9685.47    10081.58    620.18 o 
   9   7   5     3466.44     3162.30    145.46 o 
  10   7   5     4802.60     4940.03    174.55 o 
  11   7   5     1521.80     1398.08    126.47 o 
  12   7   5     3639.63     3785.27    228.27 o 
  13   7   5       67.72      177.57     96.27 o 
 -13   8   5      317.90      344.47    136.87 o 
 -12   8   5      921.39      889.74    155.93 o 
 -11   8   5       39.05      108.24    117.24 o 
 -10   8   5      685.56      740.26    134.10 o 
  -9   8   5      105.05       -8.89    104.58 o 
  -8   8   5       88.57      -14.70     92.98 o 
  -7   8   5        0.41      -29.53     90.69 o 
  -6   8   5      368.46      205.78     83.45 o 
  -5   8   5      588.59      693.43     95.10 o 
  -4   8   5     2982.84     3306.70    150.72 o 
  -3   8   5       48.52       65.34     71.84 o 
  -2   8   5     3249.26     3320.32    178.73 o 
  -1   8   5     1828.69     1615.81    252.49 o 
   0   8   5      844.16      809.58    125.20 o 
   1   8   5     5125.13     5339.96    173.03 o 
   2   8   5       23.52      -68.04     68.04 o 
   3   8   5     1333.62     1470.44    118.49 o 
   4   8   5       67.88       28.86     73.88 o 
   5   8   5       97.11       52.39     63.26 o 
   6   8   5      415.24      368.59     75.07 o 
   7   8   5       49.52      100.20     74.95 o 
   8   8   5     1959.86     2149.96    150.20 o 
   9   8   5     1236.03     1306.51    112.19 o 
  10   8   5      180.76       55.38     92.82 o 
  11   8   5     1567.69     1446.49    187.56 o 
  12   8   5       61.55       -6.03     96.88 o 
 -12   9   5        8.14     -132.06    132.06 o 
 -11   9   5      875.87      989.13    163.37 o 
 -10   9   5      630.19      604.33    144.99 o 
  -9   9   5     3006.34     2824.30    540.60 o 
  -8   9   5      277.96      372.65    126.13 o 
  -7   9   5     6689.08     6230.19    422.04 o 
  -6   9   5     1286.05      923.58    316.87 o 
  -5   9   5     7611.33     8010.77   1070.40 o 
  -4   9   5     6441.64     7005.53    223.57 o 
  -3   9   5     1428.03     1564.00    122.74 o 
  -2   9   5     3041.31     3132.03    153.73 o 
  -1   9   5      755.20      747.94    234.44 o 
   0   9   5      104.57      227.20    103.32 o 
   1   9   5     6420.61     6211.13    939.18 o 
   2   9   5       97.22       71.72    104.04 o 
   3   9   5     7290.22     7452.15    786.60 o 
   4   9   5     5734.82     5731.15    327.50 o 
   5   9   5     2121.65     2214.51    193.40 o 
   6   9   5     7163.50     7845.69    255.52 o 
   7   9   5       61.37      168.27    100.38 o 
   8   9   5     3222.07     3694.12    198.84 o 
   9   9   5       54.84       18.64    111.06 o 
  10   9   5      798.88      807.98    146.67 o 
  11   9   5      306.80      278.55    174.36 o 
 -10  10   5     2079.40     2131.31    196.90 o 
  -9  10   5     1207.97     1080.63    291.65 o 
  -8  10   5     5209.55     4824.16    518.25 o 
  -7  10   5      276.83      332.42    125.46 o 
  -6  10   5     6420.60     5786.47    876.06 o 
  -5  10   5     3412.88     3383.82    222.02 o 
  -4  10   5     5582.17     6126.41    228.43 o 
  -3  10   5     6943.84     7210.03    241.65 o 
  -2  10   5     4238.76     4278.75    186.65 o 
  -1  10   5      725.19      795.64    135.75 o 
   0  10   5     2121.90     2031.61    500.04 o 
   1  10   5      143.31       43.39    116.03 o 
   2  10   5     5323.51     4846.77    398.61 o 
   3  10   5     2558.77     2615.01    207.38 o 
   4  10   5     5360.54     5317.54    866.27 o 
   5  10   5     8202.01     8758.10    923.47 o 
   6  10   5     1490.29     1497.65    203.42 o 
   7  10   5     5733.95     5612.17    232.71 o 
   8  10   5       16.73     -109.23    109.23 o 
   9  10   5     1718.35     1678.08    213.28 o 
  -8  11   5      137.04       59.10    128.56 o 
  -7  11   5      246.21       37.92    135.40 o 
  -6  11   5       27.24      -86.22    119.30 o 
  -5  11   5      934.38      872.17    240.38 o 
  -4  11   5      272.17       96.81    106.77 o 
  -3  11   5       35.63      -26.14     98.18 o 
  -2  11   5        0.62     -105.09    105.09 o 
  -1  11   5      432.49       92.59    105.11 o 
   0  11   5      294.87      302.24    138.56 o 
   1  11   5      172.98      121.06    127.24 o 
   2  11   5      181.04      167.30    145.55 o 
   3  11   5      895.19      757.68    163.93 o 
   4  11   5       73.79       97.65    143.50 o 
   5  11   5        1.63       65.63    214.33 o 
   6  11   5      530.31      345.99    173.83 o 
   7  11   5      429.01      315.82    177.96 o 
  -5  12   5      218.31        6.62    210.05 o 
  -4  12   5     1602.67     1822.90    300.47 o 
  -3  12   5      784.77      894.40    135.30 o 
  -2  12   5     5420.68     5175.96    226.54 o 
  -1  12   5      569.16      567.59    125.28 o 
   0  12   5     3106.27     2962.52    178.38 o 
   1  12   5     1404.17     1230.57    181.63 o 
   2  12   5      561.22      648.39    169.51 o 
   3  12   5     1953.01     2137.39    312.74 o 
   4  12   5      558.59      572.51    180.41 o 
 -17   0   6      339.98      247.43    222.18 o 
 -16   0   6      775.13     1114.31    167.24 o 
 -15   0   6       73.27       34.79    117.46 o 
 -14   0   6     6276.08     6987.80    287.26 o 
 -13   0   6      306.69      230.01    109.26 o 
 -12   0   6    23470.04    23556.86    489.42 o 
 -11   0   6      263.30      430.45     66.99 o 
 -10   0   6    19737.58    18976.89    394.91 o 
  -9   0   6     7278.80     7629.96    191.89 o 
  -8   0   6    12092.66    12511.28    454.64 o 
  -7   0   6     8904.00     8996.82    204.06 o 
  -6   0   6    29550.81    29265.55    548.08 o 
  -5   0   6     4536.05     4021.02    131.13 o 
  -4   0   6    86326.80    85015.05   1504.22 o 
  -3   0   6      211.68      304.83     25.60 o 
  -2   0   6    93961.77    91663.58   1981.47 o 
  -1   0   6   106037.47    96672.67   5854.10 o 
   0   0   6    41134.69    35322.48   1158.33 o 
   1   0   6   280158.78   269649.22   6490.06 o 
   2   0   6    12103.00    10837.35    301.71 o 
   3   0   6    18398.87    19887.15    492.70 o 
   4   0   6      190.30      166.91     59.44 o 
   5   0   6      741.58      790.22     83.21 o 
   6   0   6     6002.84     5893.86    205.12 o 
   7   0   6    11459.06    11477.13    327.31 o 
   8   0   6    10205.48     9605.51    295.54 o 
   9   0   6    32568.64    32445.47   1132.15 o 
  10   0   6     1352.72     1722.84    230.73 o 
  11   0   6    22236.88    24202.06    932.01 o 
  12   0   6     1070.47     1127.98    221.36 o 
  13   0   6     3059.20     3130.15    328.87 o 
  14   0   6      245.10      468.90    230.73 o 
  15   0   6     2278.09     1986.09    321.15 o 
 -17   1   6       35.83     -133.39    133.39 o 
 -16   1   6      163.38      154.45     92.54 o 
 -15   1   6      140.29      138.57     87.77 o 
 -14   1   6      396.73      364.45     83.63 o 
 -13   1   6     2668.43     2830.77    135.19 o 
 -12   1   6      357.21      156.31     55.77 o 
 -11   1   6     8207.70     8021.38    152.27 o 
 -10   1   6     2174.63     2118.61     73.99 o 
  -9   1   6     5571.97     5378.05    111.57 o 
  -8   1   6     7172.90     6909.02    124.81 o 
  -7   1   6      198.22      199.08     31.47 o 
  -6   1   6      190.21      184.83     28.10 o 
  -5   1   6     3743.80     3506.34     73.52 o 
  -4   1   6    15751.61    15870.55    200.11 o 
  -3   1   6    14586.28    14553.05    344.36 o 
  -2   1   6       94.35      114.22     23.14 o 
  -1   1   6    17068.00    17461.36    616.32 o 
   0   1   6    63778.93    59498.32   1489.36 o 
   1   1   6     4079.60     4089.16    107.25 o 
   2   1   6    34768.39    33367.75    762.59 o 
   3   1   6      104.97      132.81     39.98 o 
   4   1   6      503.57      422.70     51.80 o 
   5   1   6       51.98       79.47     44.54 o 
   6   1   6     1539.92     1420.97     77.11 o 
   7   1   6     3438.65     3565.65    151.53 o 
   8   1   6     6212.77     6427.08    292.78 o 
   9   1   6     1487.04     1520.99    109.28 o 
  10   1   6     8814.29     8576.02    698.80 o 
  11   1   6       73.36      -52.41    117.80 o 
  12   1   6     1867.77     1941.48    183.16 o 
  13   1   6      339.34      323.54    209.90 o 
  14   1   6      266.35      196.34    143.92 o 
  15   1   6       37.41      -29.83    141.67 o 
 -17   2   6       39.42     -101.03    134.96 o 
 -16   2   6     2224.35     2900.85    424.69 o 
 -15   2   6        3.19       24.63    124.60 o 
 -14   2   6     2750.52     2829.06    164.00 o 
 -13   2   6      521.10      358.47    101.49 o 
 -12   2   6     1510.99     1522.26     91.22 o 
 -11   2   6      191.56      180.80     55.33 o 
 -10   2   6     4741.85     4714.74    110.18 o 
  -9   2   6      351.52      343.17     43.56 o 
  -8   2   6    13644.65    13335.06    207.01 o 
  -7   2   6      131.84      123.79     32.77 o 
  -6   2   6    36124.34    35599.59    470.77 o 
  -5   2   6     7592.87     7548.39    151.92 o 
  -4   2   6    24365.87    24073.95    314.72 o 
  -3   2   6    24841.50    25589.89    724.86 o 
  -2   2   6     4709.23     4265.16    131.53 o 
  -1   2   6     6088.35     5890.24    219.03 o 
   0   2   6     5905.41     4972.82    111.32 o 
   1   2   6     4172.01     4448.54    106.38 o 
   2   2   6    16401.24    16477.68    369.75 o 
   3   2   6    17917.36    19504.43    450.25 o 
   4   2   6     3757.00     3693.91    180.42 o 
   5   2   6    28529.07    29887.98   1049.27 o 
   6   2   6      711.34      656.85     52.53 o 
   7   2   6     6793.01     7027.39    255.36 o 
   8   2   6      209.61       66.79     56.91 o 
   9   2   6     4151.23     3912.59    224.65 o 
  10   2   6       61.44      -25.52    109.71 o 
  11   2   6     3708.23     4138.40    401.23 o 
  12   2   6      613.96      866.86    151.95 o 
  13   2   6     2950.00     3395.81    240.65 o 
  14   2   6        0.79      -19.18    166.36 o 
  15   2   6     1229.57     1287.55    192.19 o 
 -16   3   6      590.53      567.47    147.94 o 
 -15   3   6     4449.49     4377.56    232.59 o 
 -14   3   6      452.56      456.83    117.27 o 
 -13   3   6     4294.59     4083.89    353.81 o 
 -12   3   6       17.64      -37.47     76.20 o 
 -11   3   6     6673.35     6042.40    168.62 o 
 -10   3   6     3259.29     3241.02    102.61 o 
  -9   3   6    32031.48    31165.63    471.07 o 
  -8   3   6       39.16       29.06     40.53 o 
  -7   3   6    39954.69    39232.94    621.30 o 
  -6   3   6     1330.04     1278.04     59.73 o 
  -5   3   6    11330.41    11319.74    171.86 o 
  -4   3   6     4642.90     4142.35    143.08 o 
  -3   3   6    18028.19    17592.76    671.58 o 
  -2   3   6     9070.00     8970.12    208.76 o 
  -1   3   6    32292.89    32382.15    517.66 o 
   0   3   6    16553.07    17116.53    334.45 o 
   1   3   6    32278.48    33290.72    791.05 o 
   2   3   6    28185.41    29853.82    812.50 o 
   3   3   6    20090.99    21802.63    703.62 o 
   4   3   6    40181.61    41803.37    938.41 o 
   5   3   6    10873.73    11298.42    400.14 o 
   6   3   6    26037.05    28267.74   1152.67 o 
   7   3   6     1111.33      942.64     78.31 o 
   8   3   6     8165.14     8816.86    282.10 o 
   9   3   6       73.06      -25.65     64.02 o 
  10   3   6     8241.77     7882.72    384.79 o 
  11   3   6        5.01      -74.08     89.97 o 
  12   3   6     9836.20    10185.81    579.46 o 
  13   3   6      319.90       62.30    138.45 o 
  14   3   6     2764.44     2735.40    485.33 o 
  15   3   6        4.77       28.98    151.90 o 
 -16   4   6       68.87      202.28    135.17 o 
 -15   4   6      930.65     1014.96    156.40 o 
 -14   4   6      158.74      108.22    117.83 o 
 -13   4   6       29.73       83.65     97.76 o 
 -12   4   6      173.53       67.22     91.37 o 
 -11   4   6      256.43      232.63    127.36 o 
 -10   4   6      757.07      690.20    112.47 o 
  -9   4   6      535.11      527.89     63.37 o 
  -8   4   6      715.32      668.82     58.80 o 
  -7   4   6       74.95       76.04     39.68 o 
  -6   4   6       25.26        0.50     32.14 o 
  -5   4   6      334.79      337.37     42.51 o 
  -4   4   6      873.44      809.23     59.05 o 
  -3   4   6      877.37      982.68     70.14 o 
  -2   4   6      262.54      380.34     51.61 o 
  -1   4   6      540.82      557.16     28.39 o 
   0   4   6     1076.19     1057.94     43.98 o 
   1   4   6     5958.60     5866.04    166.55 o 
   2   4   6     1866.44     1925.75     65.13 o 
   3   4   6      997.65      947.12     52.41 o 
   4   4   6     1249.92     1280.30    111.71 o 
   5   4   6      297.26      317.79     45.71 o 
   6   4   6       70.72        0.08     50.84 o 
   7   4   6      127.37       60.17     59.52 o 
   8   4   6       20.73       40.89     58.73 o 
   9   4   6      239.89       76.55     73.19 o 
  10   4   6      206.11      209.41     77.37 o 
  11   4   6      580.09      623.12     97.42 o 
  12   4   6       14.83      -17.27    100.63 o 
  13   4   6      429.34      380.95    121.56 o 
  14   4   6       17.97       74.45    116.10 o 
 -16   5   6      165.50      187.46    139.75 o 
 -15   5   6     3951.88     3716.08    232.33 o 
 -14   5   6        1.10      -41.04    114.28 o 
 -13   5   6     3940.09     3800.32    281.73 o 
 -12   5   6       97.50      -52.24    115.64 o 
 -11   5   6      745.05      568.43    108.40 o 
 -10   5   6       14.35       55.19     89.97 o 
  -9   5   6    14472.29    14967.72    424.59 o 
  -8   5   6       15.23       19.42     65.79 o 
  -7   5   6    20835.84    18998.55    413.29 o 
  -6   5   6     6125.04     5972.93    296.94 o 
  -5   5   6    15253.40    15289.69    282.66 o 
  -4   5   6    22119.77    21978.02    376.22 o 
  -3   5   6     5620.70     5541.23    122.82 o 
  -2   5   6     2661.36     2648.04    136.45 o 
  -1   5   6     7743.72     7851.22    148.56 o 
   0   5   6      791.34      892.10     49.96 o 
   1   5   6    27619.86    29284.92    958.83 o 
   2   5   6     4361.77     4713.31    180.81 o 
   3   5   6    22192.33    23545.53   1087.18 o 
   4   5   6    29326.30    30052.12   1327.66 o 
   5   5   6     6439.13     5996.49    307.17 o 
   6   5   6    32990.23    33303.73   1763.78 o 
   7   5   6       48.05      185.43     64.23 o 
   8   5   6     9104.46     9256.84    381.61 o 
   9   5   6      118.34       87.06     69.97 o 
  10   5   6     1596.84     1514.15    111.14 o 
  11   5   6       53.94      -68.39     75.55 o 
  12   5   6     1782.06     1770.82    147.57 o 
  13   5   6      538.53      529.36    119.93 o 
  14   5   6     1717.67     1654.57    164.15 o 
 -15   6   6       69.42      -33.76    123.89 o 
 -14   6   6     1421.90     1278.04    173.14 o 
 -13   6   6        2.34      -67.51    101.27 o 
 -12   6   6     1931.88     2050.12    169.12 o 
 -11   6   6      353.23      242.47    108.93 o 
 -10   6   6     4510.36     4587.68    274.97 o 
  -9   6   6      367.27      404.04    106.82 o 
  -8   6   6    15621.47    14593.18    927.94 o 
  -7   6   6     1110.47     1087.81    103.16 o 
  -6   6   6    29325.52    27170.17    898.13 o 
  -5   6   6    13557.88    14091.66    858.49 o 
  -4   6   6     8177.59     7946.70    208.75 o 
  -3   6   6     8865.48     9012.94    285.08 o 
  -2   6   6     1737.99     1904.62    215.98 o 
  -1   6   6     1866.52     1923.07     88.66 o 
   0   6   6     3814.53     3747.86    122.03 o 
   1   6   6     3162.18     3371.20    185.22 o 
   2   6   6    32101.83    33437.16   1489.08 o 
   3   6   6    10318.34    11340.78    457.49 o 
   4   6   6    14398.03    14679.57    735.25 o 
   5   6   6    25106.06    25912.87   1224.17 o 
   6   6   6      117.56       89.74     62.36 o 
   7   6   6    15270.98    15597.28    582.34 o 
   8   6   6      661.03      690.69     85.68 o 
   9   6   6     2951.47     2789.60    153.99 o 
  10   6   6       54.69      -74.02     74.02 o 
  11   6   6     1778.53     1661.38    120.50 o 
  12   6   6      511.64      547.57    104.15 o 
  13   6   6     2513.79     2604.61    199.60 o 
 -14   7   6        0.10       -6.41    128.18 o 
 -13   7   6      627.69      295.99    131.86 o 
 -12   7   6      141.55       67.63    119.74 o 
 -11   7   6     1879.04     1775.25    208.95 o 
 -10   7   6      577.99      483.39    113.05 o 
  -9   7   6       12.37      -57.86     84.29 o 
  -8   7   6     1477.74     1483.06    161.25 o 
  -7   7   6     2004.00     1679.49    120.50 o 
  -6   7   6      263.65      292.19    100.75 o 
  -5   7   6      421.60      514.48     86.04 o 
  -4   7   6     2417.09     2474.41    128.22 o 
  -3   7   6     3715.69     3898.34    190.44 o 
  -2   7   6     1097.14     1258.49    125.88 o 
  -1   7   6     6918.59     6804.27    253.75 o 
   0   7   6     3302.19     3207.54    176.92 o 
   1   7   6        1.29      -53.52     53.52 o 
   2   7   6     1751.03     1947.84    139.52 o 
   3   7   6     2226.60     2213.99    138.96 o 
   4   7   6      483.01      540.73     90.31 o 
   5   7   6      156.92      237.11     65.18 o 
   6   7   6       61.05       84.22     66.91 o 
   7   7   6     1167.80     1262.29     98.30 o 
   8   7   6      952.00     1084.55    104.13 o 
   9   7   6      843.99      780.16     98.58 o 
  10   7   6      307.01      304.40     94.95 o 
  11   7   6        0.68      -32.71     88.29 o 
  12   7   6        5.23      -93.77     93.77 o 
 -13   8   6      262.08      165.00    146.45 o 
 -12   8   6     5926.10     6049.45    290.20 o 
 -11   8   6      511.75      634.45    142.03 o 
 -10   8   6     5069.71     4552.45    237.34 o 
  -9   8   6     1003.37      989.21    139.45 o 
  -8   8   6     2658.98     2735.13    191.44 o 
  -7   8   6     5336.42     4585.77    281.59 o 
  -6   8   6     3998.57     3887.81    241.07 o 
  -5   8   6      420.76      433.03     94.39 o 
  -4   8   6    16016.63    17259.08    532.50 o 
  -3   8   6      124.95       62.61     70.86 o 
  -2   8   6    18862.04    19028.38   1003.82 o 
  -1   8   6     8164.75     8011.74    722.37 o 
   0   8   6     7744.38     8103.48   1015.40 o 
   1   8   6    25920.22    26856.80   1749.49 o 
   2   8   6     4649.27     4637.26    298.96 o 
   3   8   6     5245.91     5386.26    228.17 o 
   4   8   6      143.04       90.76     76.58 o 
   5   8   6     2190.22     2305.83    147.63 o 
   6   8   6      379.33      511.50    100.85 o 
   7   8   6     7013.31     7569.16    515.51 o 
   8   8   6     3879.16     4090.22    193.86 o 
   9   8   6     9058.36     9303.89    300.65 o 
  10   8   6      588.03      552.04    134.12 o 
  11   8   6     2925.33     3106.26    260.34 o 
 -12   9   6      267.15      159.16    139.31 o 
 -11   9   6     1696.62     1432.54    174.60 o 
 -10   9   6       30.97     -106.86    195.58 o 
  -9   9   6     1410.59     1303.30    163.28 o 
  -8   9   6      625.96      560.60    135.71 o 
  -7   9   6     1671.94     1643.87    158.91 o 
  -6   9   6      649.54      420.33    134.00 o 
  -5   9   6     4516.98     4686.33    292.17 o 
  -4   9   6      146.18      -23.56     84.49 o 
  -3   9   6     6378.65     6618.15    316.44 o 
  -2   9   6     1264.71     1386.79    148.98 o 
  -1   9   6     5112.08     5320.85    333.83 o 
   0   9   6     6302.73     5844.06    873.16 o 
   1   9   6     2128.48     2205.75    209.37 o 
   2   9   6     4632.00     4415.08    239.07 o 
   3   9   6      285.42      238.42    140.59 o 
   4   9   6      743.98      776.92    148.98 o 
   5   9   6     1107.13      885.73    172.99 o 
   6   9   6     1440.10     1573.50    182.26 o 
   7   9   6      860.25      917.66    130.61 o 
   8   9   6     4183.53     4317.97    210.85 o 
   9   9   6      212.42      202.71    115.91 o 
  10   9   6     2998.71     3429.98    327.66 o 
 -10  10   6      264.41      260.34    141.50 o 
  -9  10   6       23.57     -125.17    125.17 o 
  -8  10   6      438.64      395.60    139.26 o 
  -7  10   6      175.75      158.99    123.73 o 
  -6  10   6      325.14      293.93    120.39 o 
  -5  10   6      289.34      193.97    104.13 o 
  -4  10   6     1040.58     1069.76    129.67 o 
  -3  10   6     2031.61     2018.71    245.30 o 
  -2  10   6     2227.84     2349.29    150.80 o 
  -1  10   6      437.35      280.04    120.45 o 
   0  10   6      955.28      750.16    258.83 o 
   1  10   6      675.11      455.99    138.08 o 
   2  10   6       71.48      -30.54    127.35 o 
   3  10   6      948.01      841.70    160.50 o 
   4  10   6       45.38      -12.32    134.04 o 
   5  10   6      772.50      666.64    173.07 o 
   6  10   6      227.62      303.07    306.52 o 
   7  10   6      174.73       63.88    144.59 o 
   8  10   6      208.34       33.22    221.08 o 
   9  10   6       18.41       83.38    173.86 o 
  -8  11   6        9.14     -183.23    189.24 o 
  -7  11   6     1441.75     1136.92    208.40 o 
  -6  11   6       19.52       -5.17    114.05 o 
  -5  11   6     2074.84     1928.48    278.14 o 
  -4  11   6     1651.38     1649.77    158.14 o 
  -3  11   6     7694.60     8249.45    270.39 o 
  -2  11   6     3285.15     3442.43    331.49 o 
  -1  11   6     8996.99     8998.01    576.27 o 
   0  11   6     2494.48     2639.59    440.95 o 
   1  11   6     1449.79     1545.38    186.35 o 
   2  11   6     2646.66     2546.75    221.95 o 
   3  11   6       74.11       40.18    183.31 o 
   4  11   6     5406.35     5736.76    312.30 o 
   5  11   6      661.86      553.93    277.16 o 
   6  11   6     2285.33     2737.52    474.58 o 
  -5  12   6        1.84     -194.89    194.89 o 
  -4  12   6      929.15     1255.54    181.70 o 
  -3  12   6       34.00     -110.63    110.63 o 
  -2  12   6     2169.14     2482.35    174.58 o 
  -1  12   6      430.32      418.86    162.66 o 
   0  12   6      862.20      720.95    180.01 o 
   1  12   6      875.15      783.40    173.52 o 
   2  12   6       13.98       15.74    127.93 o 
   3  12   6      584.14      557.59    168.26 o 
 -17   1   7     1734.28     1941.98    257.10 o 
 -16   1   7      208.49      224.93    116.05 o 
 -15   1   7     2779.60     2969.51    154.07 o 
 -14   1   7      857.29      860.10    103.93 o 
 -13   1   7     8423.27     8349.52    188.20 o 
 -12   1   7      381.78      325.19     66.55 o 
 -11   1   7     8760.44     8543.20    160.38 o 
 -10   1   7       17.70      -23.06     37.63 o 
  -9   1   7    10808.97    11008.16    181.10 o 
  -8   1   7       60.28       79.73     35.97 o 
  -7   1   7    34199.68    35255.58    468.29 o 
  -6   1   7     4734.72     4924.90     96.37 o 
  -5   1   7    50671.54    51324.48    658.59 o 
  -4   1   7     6111.38     6757.55    109.19 o 
  -3   1   7    15496.27    15573.97    289.05 o 
  -2   1   7    22869.68    24270.19    403.00 o 
  -1   1   7    10238.74    10154.60    384.91 o 
   0   1   7    56300.93    54339.68   1065.42 o 
   1   1   7    24922.72    22524.06    389.58 o 
   2   1   7    44915.00    42588.02   1313.26 o 
   3   1   7    29577.34    26279.39    512.70 o 
   4   1   7    15516.35    15202.52    506.73 o 
   5   1   7     1831.23     1638.75     85.11 o 
   6   1   7    17798.95    18356.94    459.55 o 
   7   1   7     1841.11     1786.11     92.87 o 
   8   1   7    19282.14    19263.85    584.90 o 
   9   1   7      122.59      107.29    107.34 o 
  10   1   7     5659.66     5435.32    260.45 o 
  11   1   7     1105.05     1166.01    205.78 o 
  12   1   7     3999.74     4049.36    259.95 o 
  13   1   7      226.19       63.64    133.69 o 
  14   1   7     5108.61     5772.36    315.25 o 
  15   1   7      337.22      173.34    163.15 o 
 -17   2   7       77.01       34.36    140.51 o 
 -16   2   7     1686.27     1847.74    199.55 o 
 -15   2   7       13.14        7.56    120.69 o 
 -14   2   7     1889.13     1833.16    175.64 o 
 -13   2   7      184.80      132.85     61.87 o 
 -12   2   7     2430.67     2365.03    113.01 o 
 -11   2   7       27.95      -41.85     41.85 o 
 -10   2   7    12507.43    12175.56    202.49 o 
  -9   2   7       14.61       66.41     37.60 o 
  -8   2   7    33965.99    33773.20    458.32 o 
  -7   2   7     2265.96     2107.06     68.78 o 
  -6   2   7    15741.19    15047.43    222.65 o 
  -5   2   7    17194.44    16246.12    282.91 o 
  -4   2   7     1923.86     1906.35     50.98 o 
  -3   2   7    41613.27    40455.20    871.10 o 
  -2   2   7      440.98      417.02     51.42 o 
  -1   2   7     5263.01     4990.97    189.51 o 
   0   2   7    11635.54    10410.63    199.81 o 
   1   2   7     4258.68     4287.70    111.01 o 
   2   2   7    50566.27    50902.79    809.53 o 
   3   2   7    18687.62    18861.84    508.02 o 
   4   2   7    11712.48    11001.21    571.64 o 
   5   2   7    35877.47    35658.50   2054.83 o 
   6   2   7      150.00      133.46     55.01 o 
   7   2   7    12466.09    12324.22    791.86 o 
   8   2   7     1302.25     1291.14    116.77 o 
   9   2   7     3188.18     3357.92    163.42 o 
  10   2   7        0.19      -96.27     96.27 o 
  11   2   7     3708.55     3909.86    241.41 o 
  12   2   7      354.45      492.78    151.75 o 
  13   2   7     3387.47     3811.89    370.77 o 
  14   2   7        3.85      -78.54    151.61 o 
  15   2   7     1388.08     1354.07    211.04 o 
 -16   3   7        6.54      -38.99    125.54 o 
 -15   3   7      328.20      620.87    145.95 o 
 -14   3   7      749.93      640.00    195.84 o 
 -13   3   7     2085.62     2239.51    166.17 o 
 -12   3   7        5.31      -54.48     64.41 o 
 -11   3   7     1072.48     1007.55     94.24 o 
 -10   3   7     3879.54     3755.60    121.42 o 
  -9   3   7       96.35       71.73     45.79 o 
  -8   3   7     2288.88     2174.84     84.85 o 
  -7   3   7     2645.91     2647.87     87.20 o 
  -6   3   7     7113.46     6517.92    160.67 o 
  -5   3   7      337.50      349.46     46.97 o 
  -4   3   7     4786.01     4581.24    116.93 o 
  -3   3   7    36464.95    34289.07   1011.85 o 
  -2   3   7     7168.83     6935.52    377.86 o 
  -1   3   7    29433.33    28651.23    489.76 o 
   0   3   7    25447.06    26047.36    432.37 o 
   1   3   7     1551.34     1389.42     65.58 o 
   2   3   7    14233.79    14716.09    265.17 o 
   3   3   7    12971.74    12823.06    216.26 o 
   4   3   7       52.41       55.72     37.93 o 
   5   3   7      113.59       93.96     40.47 o 
   6   3   7      697.02      715.01     76.16 o 
   7   3   7    11814.97    12837.96    581.51 o 
   8   3   7     1599.19     2042.08    127.28 o 
   9   3   7     2841.90     2855.38    130.25 o 
  10   3   7     2582.55     2735.73    143.93 o 
  11   3   7      629.03      634.41    149.58 o 
  12   3   7      722.22      697.65    155.52 o 
  13   3   7      657.43      586.57    166.23 o 
  14   3   7       14.25       49.53    247.82 o 
 -16   4   7     2784.61     2865.14    220.55 o 
 -15   4   7      482.43      175.62    121.98 o 
 -14   4   7     2626.60     2906.92    275.01 o 
 -13   4   7      542.74      308.10    135.63 o 
 -12   4   7     8031.97     7892.33    289.32 o 
 -11   4   7     1874.81     1834.77    149.34 o 
 -10   4   7    20544.93    19481.76    421.62 o 
  -9   4   7    10607.46    10381.48    229.66 o 
  -8   4   7    15937.36    14220.78    282.48 o 
  -7   4   7     1174.35     1072.23     96.53 o 
  -6   4   7     3369.48     2752.88    124.52 o 
  -5   4   7      135.12      144.43     41.88 o 
  -4   4   7    11265.07    10535.04    270.04 o 
  -3   4   7    14021.86    13837.46    306.46 o 
  -2   4   7    79068.95    79081.23   1432.97 o 
  -1   4   7    42468.91    42814.44    708.15 o 
   0   4   7    26810.16    27479.61    645.24 o 
   1   4   7    34687.92    35297.91    884.23 o 
   2   4   7      541.09      649.39     51.60 o 
   3   4   7    11447.82    11404.31    343.19 o 
   4   4   7      198.24      227.85     40.86 o 
   5   4   7    14706.76    14889.18    381.86 o 
   6   4   7    13774.24    14877.81    490.11 o 
   7   4   7    13347.12    13177.07    341.42 o 
   8   4   7     5353.54     5205.60    162.94 o 
   9   4   7    14494.89    15102.01    658.22 o 
  10   4   7      609.89      615.49     92.53 o 
  11   4   7    11333.37    12185.18    705.70 o 
  12   4   7     1539.48     1580.87    151.35 o 
  13   4   7     2731.14     3135.65    196.17 o 
  14   4   7       97.90       53.48    222.05 o 
 -15   5   7      327.45      118.88    135.97 o 
 -14   5   7      396.26      497.65    128.25 o 
 -13   5   7     1210.72     1190.27    154.76 o 
 -12   5   7        4.62      -20.39     96.63 o 
 -11   5   7     4632.57     4492.90    218.61 o 
 -10   5   7     2453.40     2514.27    171.43 o 
  -9   5   7     8677.52     8045.45    234.43 o 
  -8   5   7     1097.03      923.37     79.69 o 
  -7   5   7     2160.36     2017.23    156.49 o 
  -6   5   7       43.37      -19.19     63.94 o 
  -5   5   7     1913.80     2004.14    112.88 o 
  -4   5   7       42.02       47.80     42.73 o 
  -3   5   7     9018.96     8901.67    225.62 o 
  -2   5   7     8326.19     8027.76    384.80 o 
  -1   5   7    11871.30    12106.10    340.47 o 
   0   5   7    21539.11    22215.12    536.91 o 
   1   5   7     3261.10     2992.16     80.18 o 
   2   5   7     7232.76     7533.24    250.87 o 
   3   5   7       26.90       10.72     35.74 o 
   4   5   7      828.78      743.28     66.73 o 
   5   5   7      418.49      395.78     65.52 o 
   6   5   7     1778.41     1848.67    100.04 o 
   7   5   7     2113.80     2157.02    148.69 o 
   8   5   7     5727.48     5769.44    232.32 o 
   9   5   7        5.59      -69.65     69.65 o 
  10   5   7     5958.80     6198.48    280.67 o 
  11   5   7      623.28      676.39    101.95 o 
  12   5   7     2149.14     2098.97    163.05 o 
  13   5   7       19.86      -11.72    108.58 o 
 -15   6   7      101.64      -91.90    125.04 o 
 -14   6   7     1236.56      987.46    163.24 o 
 -13   6   7      105.21      -12.37    114.47 o 
 -12   6   7     1316.64     1409.17    155.61 o 
 -11   6   7       87.44      207.95    108.45 o 
 -10   6   7      649.12      574.42    118.94 o 
  -9   6   7        9.50      -87.23     87.23 o 
  -8   6   7     2393.75     2318.06    139.07 o 
  -7   6   7     1890.79     1780.48    121.86 o 
  -6   6   7     8626.94     8348.03    830.71 o 
  -5   6   7     6232.28     6475.74    241.34 o 
  -4   6   7     6179.72     6262.61    161.80 o 
  -3   6   7     2608.54     2637.73    125.60 o 
  -2   6   7     1107.23     1125.04    105.63 o 
  -1   6   7      164.17      189.18     59.94 o 
   0   6   7       81.24       62.86     39.96 o 
   1   6   7     1613.92     1758.13     99.30 o 
   2   6   7     3882.07     4204.33    210.04 o 
   3   6   7     5361.53     5902.12    185.60 o 
   4   6   7     1809.42     2051.70    141.28 o 
   5   6   7     9298.39     9636.40    320.62 o 
   6   6   7       64.71       83.80     65.55 o 
   7   6   7     4317.27     4396.41    171.77 o 
   8   6   7        9.11      -19.45     68.81 o 
   9   6   7     1099.39      876.93     99.30 o 
  10   6   7      104.29      -42.39     79.53 o 
  11   6   7      385.69      252.06     94.48 o 
  12   6   7        0.03     -102.56    107.51 o 
  13   6   7      387.67      288.81    125.21 o 
 -14   7   7       18.47      -73.21    120.15 o 
 -13   7   7     4893.45     4635.43    259.47 o 
 -12   7   7        8.64       24.72    125.77 o 
 -11   7   7     4562.33     4031.16    220.78 o 
 -10   7   7       48.77      130.51    103.40 o 
  -9   7   7     3296.96     2948.32    182.83 o 
  -8   7   7     1787.75     1821.10    154.28 o 
  -7   7   7     5313.02     4666.74    180.78 o 
  -6   7   7     4395.94     3871.54    164.32 o 
  -5   7   7    26473.53    26302.62   2011.78 o 
  -4   7   7     1406.66     1384.79    204.57 o 
  -3   7   7    20654.92    20507.75    780.40 o 
  -2   7   7     6098.33     5862.03    255.40 o 
  -1   7   7     4481.12     4958.32    344.44 o 
   0   7   7    25206.21    26250.27    895.90 o 
   1   7   7     5940.93     5846.84    404.67 o 
   2   7   7    21296.27    22041.29   1933.22 o 
   3   7   7     5127.88     5410.13    183.48 o 
   4   7   7     6693.15     7614.98    230.98 o 
   5   7   7      403.44      345.18    114.60 o 
   6   7   7     7917.93     8661.09    432.98 o 
   7   7   7       67.85      -80.55     86.98 o 
   8   7   7     9975.89    10687.13    310.14 o 
   9   7   7      847.69      605.17    115.99 o 
  10   7   7     5462.64     5406.85    226.49 o 
  11   7   7       51.96      108.34    113.02 o 
  12   7   7     2129.02     2696.48    452.95 o 
 -13   8   7        1.25      106.44    131.76 o 
 -12   8   7      688.90      663.37    154.02 o 
 -11   8   7      609.42      703.71    175.03 o 
 -10   8   7      113.89      -68.54    109.62 o 
  -9   8   7      479.07      408.26    118.00 o 
  -8   8   7       31.81       -9.43     98.81 o 
  -7   8   7      354.00      248.16     90.19 o 
  -6   8   7     1065.01      799.76    133.73 o 
  -5   8   7      443.41      381.30     90.38 o 
  -4   8   7     2600.61     2842.21    145.43 o 
  -3   8   7      117.00      100.44    100.27 o 
  -2   8   7     4889.57     4960.19    238.45 o 
  -1   8   7     3725.17     3800.00    203.83 o 
   0   8   7     1487.80     1689.10    198.60 o 
   1   8   7     4337.02     4407.68    232.16 o 
   2   8   7      117.57      178.33    173.67 o 
   3   8   7      625.87      598.28    130.60 o 
   4   8   7      407.11      489.47    125.71 o 
   5   8   7       36.69      -55.41     81.21 o 
   6   8   7      215.97      209.70     96.14 o 
   7   8   7      511.48      538.36    117.79 o 
   8   8   7      401.83      415.09    124.60 o 
   9   8   7     1632.24     1782.05    216.44 o 
  10   8   7       30.47      -97.35    113.01 o 
  11   8   7     1027.10      755.28    138.43 o 
 -12   9   7       11.31      -90.10    181.94 o 
 -11   9   7      683.18      535.89    143.46 o 
 -10   9   7       49.45     -101.39    109.98 o 
  -9   9   7     1755.98     1946.53    185.04 o 
  -8   9   7       39.25       49.76    104.43 o 
  -7   9   7     6090.66     5450.45    684.33 o 
  -6   9   7     3862.70     3979.27    413.22 o 
  -5   9   7     6806.58     6574.51    258.35 o 
  -4   9   7     5212.39     5206.74    199.67 o 
  -3   9   7     1180.75     1263.01    121.50 o 
  -2   9   7     1338.36     1131.72    148.49 o 
  -1   9   7      802.97      871.25    260.78 o 
   0   9   7      493.71      490.55    135.12 o 
   1   9   7     3379.67     3332.24    413.63 o 
   2   9   7     2790.44     2724.83    407.87 o 
   3   9   7     2624.40     2665.20    470.72 o 
   4   9   7     7167.83     7139.37    318.79 o 
   5   9   7      333.88      242.22    140.99 o 
   6   9   7     6793.01     6859.54    332.43 o 
   7   9   7       23.15       -8.12    137.28 o 
   8   9   7     1854.71     2005.23    232.57 o 
   9   9   7       32.00     -110.41    110.41 o 
  10   9   7      139.87      110.67    126.11 o 
 -10  10   7     1200.42     1272.89    184.70 o 
  -9  10   7        4.61      138.97    131.49 o 
  -8  10   7     6500.98     6006.87    789.22 o 
  -7  10   7      253.42      276.58    140.19 o 
  -6  10   7     5405.24     4773.65    359.19 o 
  -5  10   7     3778.35     3546.63    178.95 o 
  -4  10   7     2959.47     3141.89    181.19 o 
  -3  10   7     6036.91     5534.77    214.54 o 
  -2  10   7     3090.21     2906.78    210.07 o 
  -1  10   7      842.45      797.95    143.73 o 
   0  10   7     2150.88     2556.53    278.17 o 
   1  10   7      647.82      853.09    159.01 o 
   2  10   7     2441.87     2423.31    542.67 o 
   3  10   7     5128.57     5581.60    653.46 o 
   4  10   7     1222.10     1023.42    182.30 o 
   5  10   7    12307.30    13332.62    487.43 o 
   6  10   7      105.66      -38.24    159.42 o 
   7  10   7     3980.37     4372.79    306.16 o 
   8  10   7        1.42     -137.75    137.75 o 
  -8  11   7       30.80      -37.00    148.86 o 
  -7  11   7      342.96      158.64    137.78 o 
  -6  11   7      258.28      200.13    220.52 o 
  -5  11   7      336.66      221.70    179.18 o 
  -4  11   7      466.77      392.83    119.63 o 
  -3  11   7      288.12      194.60    113.33 o 
  -2  11   7       65.31      -23.66    102.51 o 
  -1  11   7      599.07      663.61    231.68 o 
   0  11   7      700.61      712.88    164.71 o 
   1  11   7      379.49      440.19    155.65 o 
   2  11   7       15.68       87.08    146.84 o 
   3  11   7      854.26      644.35    186.14 o 
   4  11   7      430.84      400.59    246.02 o 
   5  11   7        1.79     -146.34    146.34 o 
   6  11   7      251.71        5.28    172.80 o 
  -4  12   7     1144.08     1199.81    150.67 o 
  -3  12   7     1791.32     1926.88    169.11 o 
  -2  12   7     3679.49     3416.83    195.27 o 
  -1  12   7     1645.19     1642.04    245.97 o 
   0  12   7     1720.75     1763.10    213.92 o 
   1  12   7     1895.65     1934.89    226.84 o 
   2  12   7       79.94      200.59    171.33 o 
 -17   0   8      374.20       53.48    231.28 o 
 -16   0   8     1321.88     1427.35    284.48 o 
 -15   0   8      109.81      -68.81    120.16 o 
 -14   0   8     8262.42     8544.52    330.29 o 
 -13   0   8     1790.69     2032.37    206.33 o 
 -12   0   8    20128.22    20424.42    440.00 o 
 -11   0   8     2732.44     3251.17    176.01 o 
 -10   0   8    13801.78    14251.35    320.23 o 
  -9   0   8     3102.20     3282.77    137.33 o 
  -8   0   8     1030.05     1069.41    138.62 o 
  -7   0   8     1873.10     2018.95     92.64 o 
  -6   0   8      833.29      925.78     63.77 o 
  -5   0   8     2647.86     2538.01     95.43 o 
  -4   0   8    79738.75    80863.59   1206.60 o 
  -3   0   8     6772.31     7006.59    213.16 o 
  -2   0   8    98872.10    98003.27   2136.07 o 
  -1   0   8    84771.52    84859.80   2257.12 o 
   0   0   8      344.68      489.17     74.49 o 
   1   0   8   118857.84   120257.16   2832.43 o 
   2   0   8     1541.28     1690.14    197.22 o 
   3   0   8    10003.00     9335.54    291.87 o 
   4   0   8     1180.44     1232.31    109.70 o 
   5   0   8     2063.52     1984.17    142.10 o 
   6   0   8     1029.59      940.14    137.69 o 
   7   0   8    12161.85    12913.55    598.60 o 
   8   0   8     1373.43     1179.81    196.27 o 
   9   0   8    28619.38    28402.32   1034.84 o 
  10   0   8        7.36      157.12    180.55 o 
  11   0   8    10210.98    10940.77    562.08 o 
  12   0   8       31.91     -131.49    160.16 o 
  13   0   8     3739.29     4633.33    416.80 o 
  14   0   8     1200.50     1104.28    283.66 o 
 -17   1   8       53.53       78.16    118.51 o 
 -16   1   8       45.00       31.98    107.50 o 
 -15   1   8       75.63      -55.05    101.41 o 
 -14   1   8        1.85      -87.90     87.90 o 
 -13   1   8     3793.25     3841.19    132.18 o 
 -12   1   8       98.67      169.21     50.14 o 
 -11   1   8     9232.90     9092.12    170.93 o 
 -10   1   8     3045.97     3152.18     92.75 o 
  -9   1   8      303.06      252.70     42.99 o 
  -8   1   8     1201.48     1185.06     56.33 o 
  -7   1   8      458.00      483.70     39.90 o 
  -6   1   8       37.88        5.60     27.73 o 
  -5   1   8     6340.94     5948.28     97.95 o 
  -4   1   8       61.50       67.60     23.09 o 
  -3   1   8    19987.55    19020.00    558.78 o 
  -2   1   8    13193.05    12071.18    228.88 o 
  -1   1   8    11154.00    10514.19    209.12 o 
   0   1   8    32546.82    30541.29    512.65 o 
   1   1   8       15.05      -26.31     38.39 o 
   2   1   8    13978.89    13700.15    268.88 o 
   3   1   8     4235.57     4461.41    129.95 o 
   4   1   8     4945.16     4875.70    187.89 o 
   5   1   8     1419.44     1444.36     83.43 o 
   6   1   8      132.46       93.37     56.45 o 
   7   1   8     2168.00     2204.62    190.78 o 
   8   1   8     9159.68     8922.31    269.79 o 
   9   1   8      418.42      358.91    219.00 o 
  10   1   8    11259.13    12443.06    483.79 o 
  11   1   8      523.76      383.14    142.33 o 
  12   1   8     1537.65     1341.30    202.20 o 
  13   1   8      945.34      842.21    169.21 o 
  14   1   8       89.18      -68.51    145.44 o 
 -16   2   8     2122.15     1918.67    200.47 o 
 -15   2   8        9.72       79.28    257.88 o 
 -14   2   8     2087.35     2143.20    124.62 o 
 -13   2   8      349.47      259.37     75.53 o 
 -12   2   8     1518.80     1748.38    147.29 o 
 -11   2   8      586.87      595.95     64.40 o 
 -10   2   8     1992.65     2020.48     79.70 o 
  -9   2   8       78.55       23.68     39.72 o 
  -8   2   8    10542.61    10483.43    191.06 o 
  -7   2   8      479.35      487.99     49.00 o 
  -6   2   8    13842.21    13947.50    211.46 o 
  -5   2   8    15305.14    15720.96    253.37 o 
  -4   2   8     6292.25     6257.12    126.63 o 
  -3   2   8    16626.70    17548.83    268.12 o 
  -2   2   8     1919.75     1686.23     80.21 o 
  -1   2   8     1331.48     1233.97     62.55 o 
   0   2   8     9887.66     9018.77    185.41 o 
   1   2   8     7556.57     7331.74    164.17 o 
   2   2   8    17246.87    17164.06    316.14 o 
   3   2   8    17004.22    15966.64    381.73 o 
   4   2   8      806.19      855.88     72.73 o 
   5   2   8    24533.64    23828.43   1220.67 o 
   6   2   8      802.07      765.30     83.59 o 
   7   2   8     6371.62     6585.63    321.87 o 
   8   2   8      864.57      849.50    103.36 o 
   9   2   8      183.39      113.01     85.04 o 
  10   2   8      241.76      194.94    135.07 o 
  11   2   8     2217.93     2406.13    213.45 o 
  12   2   8       40.60       63.93    138.07 o 
  13   2   8     3536.67     4038.53    494.95 o 
  14   2   8       66.51      -20.93    164.56 o 
 -16   3   8       13.78       43.27    123.06 o 
 -15   3   8     3010.35     3256.69    294.82 o 
 -14   3   8       12.15      101.70    106.75 o 
 -13   3   8     4233.87     4130.62    306.05 o 
 -12   3   8      297.57      372.22     80.79 o 
 -11   3   8     6811.21     6526.16    200.70 o 
 -10   3   8     2898.56     3130.42    119.36 o 
  -9   3   8    26414.16    26289.50    465.10 o 
  -8   3   8      602.55      670.15     66.26 o 
  -7   3   8    22414.12    21586.63    389.83 o 
  -6   3   8     3954.36     3524.43    135.74 o 
  -5   3   8    10895.78    10389.32    209.10 o 
  -4   3   8    35854.57    34721.16   1381.65 o 
  -3   3   8    10994.71    10205.90    373.92 o 
  -2   3   8    48508.78    47356.59   1301.50 o 
  -1   3   8    19852.59    18179.30    786.94 o 
   0   3   8    17257.64    16195.72    292.65 o 
   1   3   8     9832.62     9040.63    188.12 o 
   2   3   8    11511.76    11184.39    223.86 o 
   3   3   8     3116.36     3201.87    107.25 o 
   4   3   8    25098.98    24794.76    643.06 o 
   5   3   8      440.27      387.25     58.29 o 
   6   3   8    20127.78    20719.89   1120.55 o 
   7   3   8     1030.35      849.73     99.73 o 
   8   3   8    11865.76    12335.03   1035.44 o 
   9   3   8       24.14      -10.75     85.57 o 
  10   3   8    10492.37    10771.16    398.61 o 
  11   3   8      786.42      768.82    186.21 o 
  12   3   8     7187.56     7590.53    337.74 o 
  13   3   8      183.40      206.00    165.69 o 
  14   3   8     2032.78     2435.38    672.09 o 
 -16   4   8       47.07        9.85    272.49 o 
 -15   4   8        7.13     -116.48    116.48 o 
 -14   4   8      162.87      205.77    125.41 o 
 -13   4   8      123.04       95.31    114.53 o 
 -12   4   8      690.19      804.78     97.90 o 
 -11   4   8      114.00       45.42     70.22 o 
 -10   4   8      371.88      264.65     66.39 o 
  -9   4   8       39.64      168.53     62.19 o 
  -8   4   8      211.52      164.56     59.28 o 
  -7   4   8      522.92      588.90     64.27 o 
  -6   4   8      193.28      135.53     44.74 o 
  -5   4   8      102.92      126.68     46.25 o 
  -4   4   8      117.00       89.43     58.24 o 
  -3   4   8     3514.94     3162.30    129.71 o 
  -2   4   8      899.50      889.72     78.27 o 
  -1   4   8     5840.65     5197.71    163.42 o 
   0   4   8      637.92      678.77     51.02 o 
   1   4   8      581.48      549.50     52.16 o 
   2   4   8       57.91       94.37     34.59 o 
   3   4   8       19.75       19.57     37.20 o 
   4   4   8       16.14      -27.30     47.22 o 
   5   4   8       12.31      -19.36     54.44 o 
   6   4   8      366.66      186.63     66.10 o 
   7   4   8     1230.22     1407.73    100.17 o 
   8   4   8       72.76      104.22     73.48 o 
   9   4   8     2657.38     2769.60    135.69 o 
  10   4   8        4.89       83.99     82.80 o 
  11   4   8     1090.24     1560.55    280.75 o 
  12   4   8       65.47      158.86    156.22 o 
  13   4   8       18.84       75.06    161.18 o 
  14   4   8       12.54       83.11    324.32 o 
 -15   5   8     1641.11     1548.38    180.62 o 
 -14   5   8        3.03     -108.05    108.05 o 
 -13   5   8      828.38      762.57    137.46 o 
 -12   5   8      100.39      -38.36     92.86 o 
 -11   5   8     2096.27     2161.33    172.34 o 
 -10   5   8       93.59      -26.48     67.82 o 
  -9   5   8    17373.20    16929.00    338.01 o 
  -8   5   8      643.07      762.49     79.88 o 
  -7   5   8    24311.41    23206.24    449.21 o 
  -6   5   8    13572.74    12916.23    335.24 o 
  -5   5   8     9552.69     9556.27    308.23 o 
  -4   5   8    26539.29    25109.71    987.70 o 
  -3   5   8      575.22      539.47     72.71 o 
  -2   5   8    10916.64    10226.04    254.56 o 
  -1   5   8      705.21      605.20     75.46 o 
   0   5   8     1178.26     1332.37     71.50 o 
   1   5   8     7146.04     6823.73    268.89 o 
   2   5   8    10168.53    11151.27    497.40 o 
   3   5   8     8925.06     8456.16    267.79 o 
   4   5   8    29835.86    30144.50    927.58 o 
   5   5   8     1055.68     1050.64     79.58 o 
   6   5   8    21073.20    22027.10    829.23 o 
   7   5   8       22.59      -10.57     67.51 o 
   8   5   8     4318.16     4835.37    419.09 o 
   9   5   8      307.43      339.03     88.47 o 
  10   5   8     1377.91     1499.10    121.40 o 
  11   5   8      195.42      265.55     91.99 o 
  12   5   8     2403.72     2866.58    277.59 o 
  13   5   8       63.08      148.00    113.15 o 
 -15   6   8      107.49      209.40    144.86 o 
 -14   6   8      984.12      743.99    146.27 o 
 -13   6   8      428.65      236.18    123.05 o 
 -12   6   8     1953.31     2041.41    173.66 o 
 -11   6   8      124.69      202.88    110.79 o 
 -10   6   8     4245.94     4376.98    355.05 o 
  -9   6   8       28.34      -28.46     91.38 o 
  -8   6   8    15305.25    14562.82    591.30 o 
  -7   6   8     3791.50     3522.53    136.66 o 
  -6   6   8    18212.89    17496.40    570.46 o 
  -5   6   8    16297.95    16401.03    473.30 o 
  -4   6   8     3612.17     3248.53    122.18 o 
  -3   6   8    12919.26    12351.37    298.94 o 
  -2   6   8      543.50      554.21     77.38 o 
  -1   6   8     1516.32     1525.86    103.50 o 
   0   6   8     4359.14     4150.54    261.04 o 
   1   6   8     4148.55     4100.73    153.31 o 
   2   6   8    13989.85    14357.63    563.52 o 
   3   6   8    17435.25    18805.36    950.26 o 
   4   6   8     3850.72     3717.44    164.11 o 
   5   6   8    25709.03    27032.01    934.27 o 
   6   6   8      546.23      767.24    110.74 o 
   7   6   8    10176.00    10461.26    295.26 o 
   8   6   8     1450.01     1330.98    139.19 o 
   9   6   8     2382.50     2740.20    171.74 o 
  10   6   8        1.77      -81.09     81.09 o 
  11   6   8     1418.57     1545.25    154.33 o 
  12   6   8       44.18     -109.33    110.36 o 
 -14   7   8      175.48      254.78    142.49 o 
 -13   7   8      287.34      142.55    129.19 o 
 -12   7   8       55.18      -64.08    217.77 o 
 -11   7   8      559.65      837.74    143.56 o 
 -10   7   8      427.30      232.72    111.40 o 
  -9   7   8      141.65      179.69    190.62 o 
  -8   7   8     1121.88     1148.04    113.13 o 
  -7   7   8      825.39      708.57    104.78 o 
  -6   7   8        0.19       72.17     80.29 o 
  -5   7   8     1000.04     1104.84    142.17 o 
  -4   7   8      689.00      571.40     93.08 o 
  -3   7   8     4472.96     4064.21    219.29 o 
  -2   7   8      381.97      410.46    104.94 o 
  -1   7   8      167.02      122.35    100.89 o 
   0   7   8     4477.54     4356.73    218.72 o 
   1   7   8     3440.97     3951.32    218.13 o 
   2   7   8      906.20      854.15    139.46 o 
   3   7   8     1418.73     1524.61    166.63 o 
   4   7   8     1557.17     1826.30    179.64 o 
   5   7   8      763.54      821.18    109.59 o 
   6   7   8      759.33      604.07    104.66 o 
   7   7   8     2052.52     1894.26    145.47 o 
   8   7   8      761.20      638.66    122.01 o 
   9   7   8      122.21       91.56    107.74 o 
  10   7   8      995.62     1143.28    150.67 o 
  11   7   8      577.86      556.07    139.38 o 
 -13   8   8       36.26       58.09    129.83 o 
 -12   8   8     4828.50     4263.22    266.98 o 
 -11   8   8      246.18      264.35    195.45 o 
 -10   8   8     3491.38     3394.57    214.58 o 
  -9   8   8     1957.68     1941.06    429.19 o 
  -8   8   8     1164.47     1169.74    149.00 o 
  -7   8   8     3233.53     3275.19    260.30 o 
  -6   8   8     4225.29     3992.18    174.94 o 
  -5   8   8     2041.09     2050.84    137.19 o 
  -4   8   8    17988.65    17224.73    395.81 o 
  -3   8   8     1043.07      937.62    140.85 o 
  -2   8   8    11906.58    11609.03    587.30 o 
  -1   8   8     8018.61     7848.07    715.62 o 
   0   8   8      229.54      233.91    116.64 o 
   1   8   8    24375.31    25637.35   1999.93 o 
   2   8   8       84.76      -81.46    115.94 o 
   3   8   8     8873.37     8888.90    350.85 o 
   4   8   8      657.14      485.21    138.59 o 
   5   8   8     2323.04     2658.90    221.56 o 
   6   8   8     1025.89      650.63    155.51 o 
   7   8   8     4997.78     5478.11    413.36 o 
   8   8   8      117.95       32.58    106.75 o 
   9   8   8     6256.17     6186.04    256.54 o 
  10   8   8       17.74      -44.33    116.13 o 
 -11   9   8     1824.41     2109.66    200.84 o 
 -10   9   8      263.91      115.65    138.98 o 
  -9   9   8     1937.17     1532.61    181.92 o 
  -8   9   8     1350.72     1088.80    152.09 o 
  -7   9   8     1042.03      664.08    138.47 o 
  -6   9   8      810.28      785.84    117.82 o 
  -5   9   8     1916.14     2132.69    150.06 o 
  -4   9   8      177.70      135.61     98.19 o 
  -3   9   8     4213.06     3975.59    183.49 o 
  -2   9   8     1892.54     2029.44    182.33 o 
  -1   9   8     2499.67     3004.29    209.70 o 
   0   9   8     6373.02     6235.11    486.27 o 
   1   9   8      149.83      123.37    120.99 o 
   2   9   8     5670.06     5891.60    356.16 o 
   3   9   8      252.94       80.24    136.75 o 
   4   9   8     3103.88     3407.44    253.43 o 
   5   9   8      331.75      296.28    160.02 o 
   6   9   8     2779.21     3393.71    430.72 o 
   7   9   8       97.85      -16.79    157.47 o 
   8   9   8     2608.58     2760.71    483.40 o 
   9   9   8        9.79     -219.91    225.49 o 
 -10  10   8       13.72       20.93    134.31 o 
  -9  10   8       85.99      -55.18    119.62 o 
  -8  10   8      351.67      396.88    137.84 o 
  -7  10   8       16.35       23.05    123.77 o 
  -6  10   8      579.88      753.86    156.23 o 
  -5  10   8       74.35      -10.23     97.72 o 
  -4  10   8      469.18      376.84    108.62 o 
  -3  10   8     1240.50      996.97    125.10 o 
  -2  10   8      573.69      482.53    213.35 o 
  -1  10   8     1250.92     1188.03    237.76 o 
   0  10   8       91.01        1.93    123.12 o 
   1  10   8      377.56      421.53    140.98 o 
   2  10   8        8.73      -50.52    147.14 o 
   3  10   8      429.23      261.28    168.80 o 
   4  10   8        1.64     -152.81    152.81 o 
   5  10   8     1193.03      875.00    197.07 o 
   6  10   8       12.09       13.82    278.56 o 
   7  10   8      154.70       -6.11    176.41 o 
  -7  11   8     2418.40     2057.08    197.20 o 
  -6  11   8       83.89       56.78    192.68 o 
  -5  11   8     2099.29     2378.31    185.29 o 
  -4  11   8     1892.03     1899.08    166.95 o 
  -3  11   8     3023.60     3156.29    187.36 o 
  -2  11   8     5683.85     5147.41    216.59 o 
  -1  11   8     3509.91     3768.51    267.57 o 
   0  11   8     3282.48     3223.95    249.40 o 
   1  11   8      519.64      483.04    244.64 o 
   2  11   8     3494.01     3573.91    491.23 o 
   3  11   8      141.78      227.97    168.00 o 
   4  11   8     3709.49     4090.35    399.85 o 
   5  11   8      156.30      -57.60    180.64 o 
  -1  12   8     1046.57     1042.53    186.71 o 
 -16   1   9       15.08     -112.03    112.03 o 
 -15   1   9     1822.13     1942.78    183.02 o 
 -14   1   9     1697.62     1750.59    144.13 o 
 -13   1   9     5020.00     5285.36    194.21 o 
 -12   1   9      581.42      725.58     71.87 o 
 -11   1   9     9947.01    10398.88    189.11 o 
 -10   1   9       66.17       71.88     43.99 o 
  -9   1   9    12354.81    13271.67    214.86 o 
  -8   1   9     6191.49     6169.57    125.31 o 
  -7   1   9     9464.47     9766.89    164.25 o 
  -6   1   9    31692.92    32381.98    436.99 o 
  -5   1   9     8560.73     9049.29    135.57 o 
  -4   1   9    33317.25    34510.94    443.78 o 
  -3   1   9     3049.54     3060.62     78.36 o 
  -2   1   9    10323.46     9956.04    202.49 o 
  -1   1   9     7949.83     6977.72    160.20 o 
   0   1   9     2826.00     2264.08     92.20 o 
   1   1   9    14692.87    13698.04    271.47 o 
   2   1   9    36608.84    35251.11    683.65 o 
   3   1   9    11584.23    11410.20    243.08 o 
   4   1   9    38137.92    37770.05    637.58 o 
   5   1   9      818.72      739.80     74.48 o 
   6   1   9    20859.42    20028.13    438.03 o 
   7   1   9     8899.38     8954.56    268.94 o 
   8   1   9     8327.10     8388.60    320.21 o 
   9   1   9      959.83      758.50    150.81 o 
  10   1   9     5959.40     6467.26    301.49 o 
  11   1   9      118.31      127.15    140.49 o 
  12   1   9     3848.40     3871.53    261.92 o 
  13   1   9      305.78      121.48    156.34 o 
  14   1   9     1311.09     1566.75    304.46 o 
 -16   2   9     1165.71     1083.26    214.05 o 
 -15   2   9      406.44      423.75    120.69 o 
 -14   2   9     1636.73     1455.14    129.66 o 
 -13   2   9      305.76      248.85     75.13 o 
 -12   2   9     2712.87     2545.18    122.38 o 
 -11   2   9      216.21      155.82     56.07 o 
 -10   2   9     6482.44     6472.38    154.07 o 
  -9   2   9       52.10       82.64     50.24 o 
  -8   2   9    23881.26    23669.01    378.93 o 
  -7   2   9     6249.43     6406.07    126.60 o 
  -6   2   9    15171.42    15007.30    228.18 o 
  -5   2   9    35967.95    35653.50    526.47 o 
  -4   2   9      181.48      166.32     27.77 o 
  -3   2   9    17279.48    16633.55    227.14 o 
  -2   2   9      840.48      784.92     50.22 o 
  -1   2   9     2711.06     2378.90     86.19 o 
   0   2   9     7438.82     6682.57    158.22 o 
   1   2   9     4267.27     4111.34    122.81 o 
   2   2   9    16545.72    14950.54    289.77 o 
   3   2   9    18887.49    17031.20    381.33 o 
   4   2   9      700.25      570.74     68.56 o 
   5   2   9    25963.54    24454.63   1165.03 o 
   6   2   9     2343.20     1991.27    300.93 o 
   7   2   9    13695.37    14359.87    564.58 o 
   8   2   9      695.32      635.00    102.98 o 
   9   2   9     7662.21     7878.62    605.35 o 
  10   2   9       52.62       19.46    123.57 o 
  11   2   9     2615.97     2622.05    331.93 o 
  12   2   9       16.77       20.55    148.58 o 
  13   2   9     1750.87     2130.96    220.79 o 
  14   2   9      288.15      344.87    179.24 o 
 -16   3   9      134.11       95.46    143.36 o 
 -15   3   9      447.66      608.70    155.24 o 
 -14   3   9      443.69      361.71     96.46 o 
 -13   3   9     1502.56     1649.59    135.38 o 
 -12   3   9      400.73      484.77     90.34 o 
 -11   3   9     1339.81     1384.02     92.79 o 
 -10   3   9     7277.68     7684.46    195.31 o 
  -9   3   9       11.20       34.87     56.60 o 
  -8   3   9     2366.21     2501.28    107.28 o 
  -7   3   9      101.08       33.48     60.24 o 
  -6   3   9     1724.38     1582.26     73.20 o 
  -5   3   9     1192.61     1159.16     96.25 o 
  -4   3   9     4093.75     4013.83    221.02 o 
  -3   3   9     8708.53     8007.57    354.54 o 
  -2   3   9     6126.85     5883.63    178.45 o 
  -1   3   9     4629.69     4299.71    133.05 o 
   0   3   9    22384.25    21626.31    854.62 o 
   1   3   9     3934.05     3727.88    115.00 o 
   2   3   9     2969.40     2731.85    102.37 o 
   3   3   9     7104.08     6942.94    223.56 o 
   4   3   9       83.27       72.88     53.39 o 
   5   3   9       58.71      112.39     57.09 o 
   6   3   9      184.01       93.09     73.79 o 
   7   3   9     4197.87     3895.83    170.69 o 
   8   3   9     1336.81     1610.96    269.97 o 
   9   3   9       17.29      -42.71     89.32 o 
  10   3   9     2174.18     2228.33    270.98 o 
  11   3   9     1969.33     2102.45    210.79 o 
  12   3   9      261.62      513.41    176.96 o 
  13   3   9      274.24      453.25    165.07 o 
 -16   4   9     1353.26     1464.94    186.93 o 
 -15   4   9       22.01     -124.32    124.32 o 
 -14   4   9     4547.46     4871.06    248.89 o 
 -13   4   9      132.04       75.36     84.99 o 
 -12   4   9     6249.73     6325.21    213.39 o 
 -11   4   9     1525.38     1622.78    117.60 o 
 -10   4   9     4390.08     4064.26    196.79 o 
  -9   4   9    14845.05    14692.78    320.85 o 
  -8   4   9    14457.75    13656.15    283.90 o 
  -7   4   9     1673.23     1655.81     93.55 o 
  -6   4   9    11069.28    10251.16    227.59 o 
  -5   4   9      255.17      229.37     51.75 o 
  -4   4   9    11014.43    10264.64    359.26 o 
  -3   4   9    33529.06    31467.18    813.34 o 
  -2   4   9    26294.92    25024.20    515.62 o 
  -1   4   9    68560.89    66997.09   1241.35 o 
   0   4   9     6241.19     5859.91    144.36 o 
   1   4   9    31271.54    31478.36    530.63 o 
   2   4   9     3592.96     3912.47    122.96 o 
   3   4   9     3030.64     2916.40    107.98 o 
   4   4   9      693.31      697.90     75.71 o 
   5   4   9     5494.81     5666.79    193.38 o 
   6   4   9     6527.13     6969.05    226.18 o 
   7   4   9    19217.79    21295.29    669.47 o 
   8   4   9     2010.18     2143.23    191.48 o 
   9   4   9    14016.08    15608.13    850.22 o 
  10   4   9     1356.57     1360.20    140.34 o 
  11   4   9     7173.11     7349.10    713.83 o 
  12   4   9     3238.81     3251.39    519.11 o 
  13   4   9     2628.50     2972.85    591.87 o 
 -15   5   9      697.84      427.05    204.81 o 
 -14   5   9        0.53      -29.14    110.37 o 
 -13   5   9     2039.50     1739.61    172.20 o 
 -12   5   9      187.48      288.19    116.32 o 
 -11   5   9     3288.34     3245.40    155.57 o 
 -10   5   9     1468.73     1302.75    105.58 o 
  -9   5   9     2087.99     2113.08    115.14 o 
  -8   5   9      538.79      500.14     75.91 o 
  -7   5   9      213.19      179.21     65.12 o 
  -6   5   9      250.16      169.34     61.15 o 
  -5   5   9     2227.29     2026.74     98.01 o 
  -4   5   9     3269.27     3045.85    134.50 o 
  -3   5   9    12278.17    11470.81    327.48 o 
  -2   5   9    13775.41    13048.18    312.08 o 
  -1   5   9     6560.16     6509.82    196.75 o 
   0   5   9    16174.84    16072.96    365.99 o 
   1   5   9       37.11       33.59     58.97 o 
   2   5   9     4458.49     4567.16    134.60 o 
   3   5   9      138.44       59.30     54.67 o 
   4   5   9      513.07      473.67     67.48 o 
   5   5   9      187.91      131.55     84.32 o 
   6   5   9     3895.69     3985.50    184.33 o 
   7   5   9     1350.78     1378.78    129.11 o 
   8   5   9     8175.57     8909.63    431.98 o 
   9   5   9        7.65      -79.65     79.65 o 
  10   5   9     3545.91     3824.38    168.15 o 
  11   5   9      850.67      967.03    223.42 o 
  12   5   9      535.86      623.86    188.45 o 
 -14   6   9      341.67      164.21    136.34 o 
 -13   6   9      339.35      155.46    125.53 o 
 -12   6   9      242.70      201.73    121.88 o 
 -11   6   9       56.42       38.59    111.13 o 
 -10   6   9      396.55      213.92    100.91 o 
  -9   6   9      106.19      183.03     91.34 o 
  -8   6   9     4745.97     4296.72    183.70 o 
  -7   6   9     1245.30     1074.02     91.20 o 
  -6   6   9     7433.67     7112.20    283.46 o 
  -5   6   9     6658.72     5950.85    168.43 o 
  -4   6   9     3145.08     2998.18    140.81 o 
  -3   6   9     4838.94     4498.65    171.88 o 
  -2   6   9       35.31       -9.27     57.49 o 
  -1   6   9      835.15      818.19     89.81 o 
   0   6   9      280.45      231.36     68.30 o 
   1   6   9     4516.94     4718.27    302.01 o 
   2   6   9      492.41      485.70     96.02 o 
   3   6   9     5535.11     5671.49    261.72 o 
   4   6   9     1271.22     1357.05    115.90 o 
   5   6   9     1826.58     2266.33    155.00 o 
   6   6   9      105.26       21.70    135.32 o 
   7   6   9      832.26     1068.87    181.12 o 
   8   6   9       33.01      -26.43     97.87 o 
   9   6   9     1317.16     1266.82    159.60 o 
  10   6   9       25.65     -103.53    103.53 o 
  11   6   9     1775.97     2050.46    174.44 o 
  12   6   9      178.46      319.50    179.34 o 
 -13   7   9     3583.64     3626.58    243.16 o 
 -12   7   9     1148.06     1139.10    166.05 o 
 -11   7   9     5044.53     4910.47    244.39 o 
 -10   7   9      663.36      662.46    131.50 o 
  -9   7   9     2731.05     2637.01    191.22 o 
  -8   7   9     1198.43     1165.98    126.30 o 
  -7   7   9     3627.70     3263.15    322.95 o 
  -6   7   9     6212.54     6072.59    506.08 o 
  -5   7   9    11333.88    11157.84    518.46 o 
  -4   7   9     6743.56     6229.67    210.44 o 
  -3   7   9    10913.92    10459.65    281.63 o 
  -2   7   9     6972.17     6805.76    216.15 o 
  -1   7   9      778.56      662.80     88.21 o 
   0   7   9    16955.61    16820.45   1815.65 o 
   1   7   9      161.63      150.41    118.87 o 
   2   7   9    25718.16    28182.93   1974.16 o 
   3   7   9     2215.68     2468.14    203.71 o 
   4   7   9     8119.26     8042.16    490.40 o 
   5   7   9      329.75      234.16    135.33 o 
   6   7   9     3451.25     3689.29    616.52 o 
   7   7   9        0.25      -95.43     95.43 o 
   8   7   9     7068.70     7196.72    259.65 o 
   9   7   9       17.89      -54.68    107.76 o 
  10   7   9     5827.62     5903.73    250.32 o 
  11   7   9      263.69      309.24    135.68 o 
 -12   8   9     1012.99      890.54    164.30 o 
 -11   8   9      433.71      407.40    133.43 o 
 -10   8   9      275.91      268.85    130.71 o 
  -9   8   9      352.49      359.02    123.36 o 
  -8   8   9       26.39     -102.59    102.59 o 
  -7   8   9       19.49       61.91     88.80 o 
  -6   8   9      193.52       86.96     87.58 o 
  -5   8   9       21.23      -82.31     82.31 o 
  -4   8   9     2475.64     2442.97    144.87 o 
  -3   8   9      635.52      628.31    128.46 o 
  -2   8   9     1529.74     1667.51    167.01 o 
  -1   8   9     3396.43     3315.58    303.50 o 
   0   8   9      341.13      456.68    170.90 o 
   1   8   9     4284.66     4266.21    242.77 o 
   2   8   9        8.21      -51.76    123.86 o 
   3   8   9      741.03      797.32    158.93 o 
   4   8   9        6.27     -112.85    112.85 o 
   5   8   9      144.67       49.06    139.38 o 
   6   8   9        7.53     -140.63    140.63 o 
   7   8   9      269.13      338.23    164.15 o 
   8   8   9       19.91     -109.96    153.34 o 
   9   8   9      493.52      232.16    212.81 o 
  10   8   9       58.60      -40.96    126.35 o 
 -11   9   9      367.49      310.87    144.11 o 
 -10   9   9       57.94      -19.87    149.27 o 
  -9   9   9     2500.89     2549.70    210.45 o 
  -8   9   9     1304.11     1182.00    157.30 o 
  -7   9   9     4579.51     4076.18    238.51 o 
  -6   9   9     4470.28     4609.54    199.50 o 
  -5   9   9     1113.64      893.94    122.66 o 
  -4   9   9     4622.50     4272.53    242.35 o 
  -3   9   9       66.63      109.30    122.21 o 
  -2   9   9      763.32      658.67    297.01 o 
  -1   9   9      148.50       89.00    116.01 o 
   0   9   9      492.60      495.61    138.17 o 
   1   9   9     1487.69     1364.85    369.65 o 
   2   9   9     6315.94     6598.08    474.41 o 
   3   9   9     2415.53     2607.10    255.43 o 
   4   9   9     7323.80     8565.52    378.13 o 
   5   9   9       14.51      143.89    147.79 o 
   6   9   9     4262.46     4269.26    295.17 o 
   7   9   9      632.71      382.36    189.20 o 
   8   9   9      745.06      416.12    179.03 o 
  -9  10   9      779.58      866.82    222.32 o 
  -8  10   9     5948.29     5633.22    760.55 o 
  -7  10   9     2054.08     2356.57    245.33 o 
  -6  10   9     3985.27     3682.15    193.20 o 
  -5  10   9     4066.40     3839.81    276.30 o 
  -4  10   9      486.62      173.12    105.05 o 
  -3  10   9     3559.09     3243.73    183.52 o 
  -2  10   9       96.19      -23.18    133.13 o 
  -1  10   9     1794.32     1500.92    189.14 o 
   0  10   9     1322.15     1254.10    390.05 o 
   1  10   9     2515.52     2940.26    244.19 o 
   2  10   9     3524.35     3464.88    337.27 o 
   3  10   9     8173.75     8993.20    400.64 o 
   4  10   9      257.59      377.55    173.50 o 
   5  10   9     8344.77     8870.48   1355.29 o 
   6  10   9       60.07      104.71    180.52 o 
  -6  11   9      257.64      457.05    226.59 o 
  -5  11   9      159.98       88.81    112.32 o 
  -4  11   9      253.14       44.16    160.11 o 
  -3  11   9      110.48       14.07    100.09 o 
  -2  11   9      207.21      193.66    139.81 o 
  -1  11   9       38.58      -43.65    139.96 o 
   0  11   9       58.88      150.69    154.83 o 
   1  11   9       58.11      -47.38    160.60 o 
   2  11   9      118.64      217.49    177.12 o 
   3  11   9      209.12      128.80    172.13 o 
   4  11   9      339.39      299.60    177.10 o 
 -16   0  10     1275.95     1190.01    291.10 o 
 -15   0  10       15.72     -101.44    192.14 o 
 -14   0  10     2870.79     3109.47    326.38 o 
 -13   0  10     1236.93     1720.73    150.40 o 
 -12   0  10    21525.93    23024.11    617.74 o 
 -11   0  10     3706.89     4327.89    167.88 o 
 -10   0  10    15212.14    15598.87    405.97 o 
  -9   0  10     8943.83     9476.03    279.10 o 
  -8   0  10      229.25      218.62     63.39 o 
  -7   0  10    10653.82    10763.53    254.51 o 
  -6   0  10     1409.43     1427.34     84.12 o 
  -5   0  10    11923.31    11344.96    212.82 o 
  -4   0  10    45283.25    47263.70   1646.53 o 
  -3   0  10    12943.38    13002.75    682.54 o 
  -2   0  10    24783.11    24747.03    614.26 o 
  -1   0  10    36924.50    32767.07    785.44 o 
   0   0  10       87.51      208.67    172.01 o 
   1   0  10    53851.67    51236.54   1602.15 o 
   2   0  10     1331.91     1152.90    181.94 o 
   3   0  10    22343.55    20380.88    626.99 o 
   4   0  10        1.85      -21.07     83.87 o 
   5   0  10    10438.59    10312.17    368.01 o 
   6   0  10       52.55       49.79    102.79 o 
   7   0  10    31317.62    30650.27    777.10 o 
   8   0  10     1128.15     1191.39    215.29 o 
   9   0  10    28662.08    28610.18   1073.15 o 
  10   0  10     1192.29     1481.66    255.26 o 
  11   0  10     5048.91     5648.87    431.14 o 
  12   0  10     2158.09     2305.59    341.27 o 
  13   0  10      170.93      140.59    207.57 o 
 -16   1  10       27.16     -117.98    209.23 o 
 -15   1  10      393.99      339.69    150.36 o 
 -14   1  10        5.30        6.43     76.21 o 
 -13   1  10     3514.94     4049.64    154.89 o 
 -12   1  10      799.32     1046.97     91.08 o 
 -11   1  10     2353.48     2358.54    102.27 o 
 -10   1  10     1606.92     1721.07     88.36 o 
  -9   1  10       62.95       23.03     43.55 o 
  -8   1  10      775.85      796.70     55.65 o 
  -7   1  10      736.52      801.23     52.67 o 
  -6   1  10       34.46       50.19     34.40 o 
  -5   1  10     2931.64     2649.60     68.15 o 
  -4   1  10     1533.86     1277.58     50.19 o 
  -3   1  10    24092.37    23366.24    657.42 o 
  -2   1  10    14731.78    13184.65    255.83 o 
  -1   1  10     7892.59     7751.44    188.25 o 
   0   1  10    22150.24    22370.51    404.93 o 
   1   1  10     9741.11     9598.61    217.47 o 
   2   1  10     3645.68     3464.66    128.35 o 
   3   1  10     2669.16     2485.82    165.34 o 
   4   1  10      122.57       85.53     60.65 o 
   5   1  10      886.28      872.85    147.89 o 
   6   1  10     1305.31     1238.50     97.23 o 
   7   1  10     1887.96     1675.81    132.55 o 
   8   1  10     9429.20     9267.31    337.70 o 
   9   1  10      124.87       58.61    120.77 o 
  10   1  10     3763.31     3443.58    233.27 o 
  11   1  10      988.34      897.17    174.63 o 
  12   1  10       27.74      -94.72    142.54 o 
  13   1  10      182.33      354.84    165.59 o 
 -16   2  10      739.92      684.04    170.14 o 
 -15   2  10      106.99       20.36    130.59 o 
 -14   2  10     1243.27     1171.98    119.97 o 
 -13   2  10      202.63      178.83     80.86 o 
 -12   2  10     2395.52     2693.24    120.80 o 
 -11   2  10       98.28      107.78     63.92 o 
 -10   2  10     3771.58     3749.67    123.84 o 
  -9   2  10     2651.38     2671.01    105.86 o 
  -8   2  10    13774.56    14174.13    256.79 o 
  -7   2  10     9446.93     9405.04    189.53 o 
  -6   2  10     5694.55     5817.28    120.59 o 
  -5   2  10    16521.07    16165.26    264.67 o 
  -4   2  10     2120.43     1856.15     80.07 o 
  -3   2  10     5624.47     5225.62    107.34 o 
  -2   2  10      119.43       74.04     52.80 o 
  -1   2  10     1568.78     1347.59     75.66 o 
   0   2  10     6558.76     6122.95    154.07 o 
   1   2  10     7051.40     6295.88    163.40 o 
   2   2  10     7862.66     7210.15    181.46 o 
   3   2  10    23776.28    21846.40    403.41 o 
   4   2  10        1.27      -31.84     55.99 o 
   5   2  10    21622.33    20718.71    393.13 o 
   6   2  10     4052.61     3908.04    168.52 o 
   7   2  10     7708.07     7431.76    269.03 o 
   8   2  10      601.44      477.12    104.41 o 
   9   2  10     3252.86     3283.31    225.23 o 
  10   2  10      222.04      -23.35    135.62 o 
  11   2  10      840.02      835.05    216.26 o 
  12   2  10      244.11      -64.87    151.74 o 
  13   2  10     1550.14     2276.73    251.82 o 
 -16   3  10      300.67      263.96    172.84 o 
 -15   3  10     3639.60     3802.14    185.95 o 
 -14   3  10      337.30      454.50    101.00 o 
 -13   3  10     3459.29     3699.19    170.52 o 
 -12   3  10      358.34      395.28     90.06 o 
 -11   3  10     3133.71     3293.10    132.08 o 
 -10   3  10     1823.86     1889.67    108.70 o 
  -9   3  10     6982.03     6690.94    204.18 o 
  -8   3  10     7473.66     7502.94    195.00 o 
  -7   3  10     9588.97     9244.23    215.77 o 
  -6   3  10     8734.43     7913.00    296.18 o 
  -5   3  10     7369.43     6873.97    166.96 o 
  -4   3  10    18516.89    17574.46    620.40 o 
  -3   3  10     3864.00     3561.12    142.10 o 
  -2   3  10    42342.48    40938.32    888.01 o 
  -1   3  10     5644.56     4672.40    135.22 o 
   0   3  10    20054.36    18390.91    454.66 o 
   1   3  10     2321.61     1921.34     97.40 o 
   2   3  10    12452.71    12225.00    254.42 o 
   3   3  10      506.01      396.53     66.72 o 
   4   3  10    13839.86    14015.21    343.85 o 
   5   3  10      730.12      781.38     96.52 o 
   6   3  10    27785.33    28255.24    591.86 o 
   7   3  10       22.13       47.11     86.74 o 
   8   3  10    10756.82    11297.02    537.44 o 
   9   3  10       45.83      -94.97     94.97 o 
  10   3  10     3027.44     3249.63    374.90 o 
  11   3  10      449.32      524.96    293.57 o 
  12   3  10     3432.65     4412.02    309.29 o 
  13   3  10     1074.79     1049.96    194.12 o 
 -15   4  10       14.55       38.22    129.16 o 
 -14   4  10      492.35      485.93    110.34 o 
 -13   4  10       52.65      127.31     93.27 o 
 -12   4  10      217.10       59.42     86.01 o 
 -11   4  10      226.49      232.73     87.88 o 
 -10   4  10       66.72      128.92     68.47 o 
  -9   4  10        4.16        1.02     62.39 o 
  -8   4  10      140.39       92.96     62.15 o 
  -7   4  10      335.41      321.30     65.91 o 
  -6   4  10     1042.54     1124.02     79.94 o 
  -5   4  10      435.47      470.00     63.34 o 
  -4   4  10     3140.86     3080.37    137.26 o 
  -3   4  10     1762.88     1562.23    104.71 o 
  -2   4  10     3075.54     2795.41    134.04 o 
  -1   4  10     3991.19     3924.78    220.76 o 
   0   4  10       41.73      -48.79     60.18 o 
   1   4  10       88.11       55.28     49.44 o 
   2   4  10      376.32      364.61     59.27 o 
   3   4  10      177.97      118.60     72.63 o 
   4   4  10      851.08      875.04    124.33 o 
   5   4  10      233.09      207.46     89.28 o 
   6   4  10       35.60      142.48     89.16 o 
   7   4  10      212.77      170.48     96.10 o 
   8   4  10      874.91      822.98    118.45 o 
   9   4  10      670.98      696.14    156.87 o 
  10   4  10       16.37       30.28    144.51 o 
  11   4  10       88.02      106.40    156.96 o 
  12   4  10       98.37      280.40    163.92 o 
 -15   5  10      932.50      925.52    260.78 o 
 -14   5  10      511.89      511.77    145.32 o 
 -13   5  10      463.27      402.32    131.50 o 
 -12   5  10      290.10      227.81     92.67 o 
 -11   5  10     2352.89     2471.88    140.30 o 
 -10   5  10      565.44      582.65     84.93 o 
  -9   5  10     7811.15     7460.63    202.71 o 
  -8   5  10     3912.03     3924.77    144.99 o 
  -7   5  10    12750.04    12459.72    276.15 o 
  -6   5  10    11774.45    11594.89    351.37 o 
  -5   5  10     2764.33     2411.52    121.23 o 
  -4   5  10    10178.59     9210.99    254.63 o 
  -3   5  10      747.98      738.82     90.04 o 
  -2   5  10     8835.92     8664.47    276.89 o 
  -1   5  10      137.60      199.04     69.67 o 
   0   5  10     6114.00     6158.74    202.19 o 
   1   5  10     2151.25     2063.16    123.78 o 
   2   5  10     8449.97     8800.55    248.32 o 
   3   5  10     2764.98     2780.37    118.03 o 
   4   5  10    17974.37    18858.68    648.56 o 
   5   5  10      795.14      854.70    111.90 o 
   6   5  10    10776.47    11242.01    586.28 o 
   7   5  10      848.33      972.74    120.59 o 
   8   5  10     2480.56     2797.42    215.92 o 
   9   5  10      243.09       99.79    106.16 o 
  10   5  10     1985.88     2477.61    272.19 o 
  11   5  10      123.80       44.59    151.49 o 
  12   5  10     3271.96     4724.33    410.87 o 
 -14   6  10     1003.30      930.12    170.77 o 
 -13   6  10      535.83      419.12    144.97 o 
 -12   6  10     1728.56     1831.46    177.28 o 
 -11   6  10       65.71        1.16    103.78 o 
 -10   6  10     4305.18     3728.97    170.90 o 
  -9   6  10      864.39      662.30     85.85 o 
  -8   6  10    10156.71     9633.13    326.73 o 
  -7   6  10     7249.87     6762.26    203.72 o 
  -6   6  10     4216.74     3723.23    138.96 o 
  -5   6  10    16883.73    15700.03    541.60 o 
  -4   6  10      387.56      338.25     80.66 o 
  -3   6  10     9762.70     8997.58    256.94 o 
  -2   6  10       55.16      113.46     71.76 o 
  -1   6  10     2780.99     2428.64    135.83 o 
   0   6  10     3867.40     3647.78    160.75 o 
   1   6  10     8927.04     8642.26    253.37 o 
   2   6  10     6150.97     5891.56    206.31 o 
   3   6  10    15415.29    15757.95    802.04 o 
   4   6  10      330.82      228.96    249.06 o 
   5   6  10    12834.80    13230.20    721.13 o 
   6   6  10     1203.43     1220.69    128.96 o 
   7   6  10     6156.63     6686.83    242.31 o 
   8   6  10     1162.75     1260.47    143.05 o 
   9   6  10     1581.60     1745.37    202.45 o 
  10   6  10       20.72      -56.87    113.66 o 
  11   6  10     1420.16     1904.31    534.50 o 
 -13   7  10       70.79       82.79    137.26 o 
 -12   7  10      406.21      388.26    142.94 o 
 -11   7  10      116.69       55.57    119.81 o 
 -10   7  10      793.63      756.78    215.55 o 
  -9   7  10      324.47      220.22    110.32 o 
  -8   7  10       25.52        8.74     85.03 o 
  -7   7  10      760.72      652.66    106.16 o 
  -6   7  10     1343.70     1468.33    107.10 o 
  -5   7  10      685.03      856.07     89.76 o 
  -4   7  10      488.01      441.09    114.81 o 
  -3   7  10     2803.73     2563.03    144.99 o 
  -2   7  10     1681.62     1689.36    125.90 o 
  -1   7  10      259.64      223.72     85.09 o 
   0   7  10     4208.50     3894.61    171.74 o 
   1   7  10     5939.16     5668.47    219.16 o 
   2   7  10      279.70      267.32     88.29 o 
   3   7  10      602.76      621.07    144.24 o 
   4   7  10     1912.07     1997.94    200.25 o 
   5   7  10     1964.90     1955.91    207.59 o 
   6   7  10      125.21      -42.48    137.75 o 
   7   7  10      466.79      346.40    151.26 o 
   8   7  10      644.84      383.98    171.34 o 
   9   7  10      122.49       37.09    200.68 o 
  10   7  10      925.43     1072.52    317.97 o 
 -12   8  10     3930.95     4124.18    265.43 o 
 -11   8  10     2037.97     2153.40    221.08 o 
 -10   8  10     3927.58     3699.79    486.96 o 
  -9   8  10     2579.75     2525.33    203.08 o 
  -8   8  10      569.68      566.36    112.19 o 
  -7   8  10     3078.35     3059.88    335.52 o 
  -6   8  10      648.13      827.34    141.15 o 
  -5   8  10     3073.68     2886.67    302.28 o 
  -4   8  10     7034.79     6377.56    224.03 o 
  -3   8  10     3329.51     3361.15    225.57 o 
  -2   8  10     3456.45     3185.72    227.84 o 
  -1   8  10    13246.46    13394.08    705.70 o 
   0   8  10      108.73       68.75    121.29 o 
   1   8  10    17718.21    18611.89   1975.67 o 
   2   8  10        7.37       23.88    128.36 o 
   3   8  10     5891.33     5864.40    784.12 o 
   4   8  10      953.13      887.51    168.79 o 
   5   8  10     1573.66     1512.95    205.15 o 
   6   8  10      795.88      626.63    216.11 o 
   7   8  10     4538.64     5070.49    349.95 o 
   8   8  10      270.94       24.59    156.17 o 
   9   8  10     6844.48     7661.41    697.15 o 
 -10   9  10     1055.70      727.50    163.57 o 
  -9   9  10     1790.47     1713.24    183.00 o 
  -8   9  10     1580.96     1331.29    170.74 o 
  -7   9  10      872.53      994.42    176.20 o 
  -6   9  10      810.91      676.91    117.74 o 
  -5   9  10      687.24      571.08    116.45 o 
  -4   9  10     1585.55     1290.92    128.79 o 
  -3   9  10     1459.20     1458.19    177.82 o 
  -2   9  10     2918.82     3460.17    437.48 o 
  -1   9  10     1335.45     1285.81    173.24 o 
   0   9  10     3384.64     3292.84    588.44 o 
   1   9  10       80.10      130.56    140.47 o 
   2   9  10     3940.92     4156.15    285.03 o 
   3   9  10      186.20      -43.26    150.07 o 
   4   9  10     1982.43     1849.32    228.32 o 
   5   9  10      179.65       -8.86    153.43 o 
   6   9  10     1615.81     1893.12    230.77 o 
   7   9  10       36.87       50.08    171.52 o 
   8   9  10     1507.22     1468.32    700.44 o 
  -8  10  10      220.28      283.67    140.27 o 
  -7  10  10      222.72      114.69    131.91 o 
  -6  10  10      572.71      422.74    112.25 o 
  -5  10  10      178.85      286.88    146.15 o 
  -4  10  10       48.41      -93.60     94.69 o 
  -3  10  10      628.15      449.77    113.93 o 
  -2  10  10        5.85      -65.50    134.09 o 
  -1  10  10      943.86      925.35    281.73 o 
   0  10  10      224.01       -8.94    135.08 o 
   1  10  10      505.49      291.76    161.59 o 
   2  10  10       89.51        5.12    150.87 o 
   3  10  10      571.28      393.60    180.03 o 
   4  10  10       98.14      -10.07    173.17 o 
   5  10  10      830.29      600.92    211.52 o 
   6  10  10        7.08     -165.66    165.66 o 
  -5  11  10     1181.83      990.58    174.95 o 
  -4  11  10     1511.10     1454.46    150.37 o 
  -3  11  10      371.26      379.03    113.29 o 
  -2  11  10     6059.98     6003.95    514.94 o 
  -1  11  10     1140.26     1144.05    235.83 o 
   0  11  10     5200.93     5420.61    914.92 o 
   1  11  10      279.34       26.40    167.53 o 
   2  11  10     2570.14     2453.15    264.41 o 
 -16   1  11      164.44      152.71    225.49 o 
 -15   1  11     1306.89     1661.64    289.72 o 
 -14   1  11      174.33      152.30    113.25 o 
 -13   1  11     2316.79     2478.42    141.92 o 
 -12   1  11      849.58      922.79     92.23 o 
 -11   1  11     6425.74     6786.44    168.68 o 
 -10   1  11     1600.40     1889.74     94.90 o 
  -9   1  11     9824.52    10074.16    208.06 o 
  -8   1  11     6947.89     7434.07    167.65 o 
  -7   1  11     3669.70     3900.50    117.52 o 
  -6   1  11    31356.63    32691.32    449.54 o 
  -5   1  11      164.57      171.00     39.28 o 
  -4   1  11    36531.81    37184.14    485.99 o 
  -3   1  11     1802.77     1685.41     80.83 o 
  -2   1  11     4070.32     3965.90    120.25 o 
  -1   1  11     2740.82     2532.50    101.51 o 
   0   1  11     4018.46     3596.91    167.95 o 
   1   1  11      287.50      285.92     64.61 o 
   2   1  11    36593.51    36426.75    626.00 o 
   3   1  11     1886.98     1937.55    149.49 o 
   4   1  11    41787.89    40425.63    972.95 o 
   5   1  11      332.10      362.74    102.09 o 
   6   1  11    22022.64    20830.90    633.19 o 
   7   1  11     1326.94     1199.01    126.51 o 
   8   1  11     6328.59     6216.03    330.24 o 
   9   1  11      774.10      463.62    141.39 o 
  10   1  11     2174.69     2146.39    209.71 o 
  11   1  11      583.47      515.07    156.54 o 
  12   1  11     1488.13     1927.51    232.73 o 
  13   1  11      456.46      473.89    180.98 o 
 -16   2  11     1476.23     1084.70    276.77 o 
 -15   2  11      598.43      802.70    147.00 o 
 -14   2  11     1218.79     1046.52    210.19 o 
 -13   2  11      772.28      749.83    107.75 o 
 -12   2  11     1573.74     1889.17    111.83 o 
 -11   2  11      111.17       28.44     65.78 o 
 -10   2  11     3195.83     3444.49    136.70 o 
  -9   2  11     2649.67     2598.97    123.31 o 
  -8   2  11     6884.03     7209.71    191.71 o 
  -7   2  11    14929.93    15390.65    311.28 o 
  -6   2  11     3831.23     3721.99    110.93 o 
  -5   2  11    24370.34    24162.28    421.77 o 
  -4   2  11     1553.88     1516.17    105.27 o 
  -3   2  11    13164.30    13625.88    332.07 o 
  -2   2  11      426.12      416.99     50.44 o 
  -1   2  11     3176.33     2830.81    108.24 o 
   0   2  11     3681.55     3135.76    113.96 o 
   1   2  11     8800.98     8030.08    195.39 o 
   2   2  11     1088.27      908.76     81.80 o 
   3   2  11    31116.00    29840.99    888.91 o 
   4   2  11     1782.63     1945.00    190.82 o 
   5   2  11    22952.85    21761.65    416.22 o 
   6   2  11     3862.11     3748.81    171.31 o 
   7   2  11     5419.56     5173.29    206.21 o 
   8   2  11     1177.47      888.21    121.47 o 
   9   2  11      311.81      200.10    139.56 o 
  10   2  11       68.66      -50.70    118.59 o 
  11   2  11     1020.55     1123.74    191.70 o 
  12   2  11      135.11     -122.66    150.43 o 
  13   2  11     1911.95     2272.23    351.32 o 
 -15   3  11      192.62      125.52    154.53 o 
 -14   3  11       15.81       20.93     94.81 o 
 -13   3  11      902.12      781.29    111.49 o 
 -12   3  11      556.28      533.23     95.21 o 
 -11   3  11      572.69      610.93     92.22 o 
 -10   3  11     2866.85     2768.53    128.40 o 
  -9   3  11       43.30      -19.42     64.41 o 
  -8   3  11     1205.81     1357.29     93.74 o 
  -7   3  11      420.67      255.31     67.00 o 
  -6   3  11     1124.93     1127.09     82.44 o 
  -5   3  11      770.37      673.84     67.34 o 
  -4   3  11      131.76      181.98     68.22 o 
  -3   3  11     2398.69     2467.51    144.54 o 
  -2   3  11    12549.95    11623.30    577.17 o 
  -1   3  11       84.19      146.69     67.95 o 
   0   3  11    12145.39    11098.46    292.52 o 
   1   3  11     1189.87     1327.12    113.63 o 
   2   3  11       41.01      -53.55     53.55 o 
   3   3  11       44.08      -17.52     59.47 o 
   4   3  11     2664.71     2792.88    127.57 o 
   5   3  11     3119.64     3058.77    160.47 o 
   6   3  11     2695.48     2777.20    159.21 o 
   7   3  11     1166.81      997.84    178.22 o 
   8   3  11     6868.03     6628.93    303.15 o 
   9   3  11     1134.23     1295.09    175.72 o 
  10   3  11      784.34      590.06    213.49 o 
  11   3  11     1481.61     1829.38    216.92 o 
  12   3  11        7.62      123.32    167.38 o 
 -15   4  11      355.42      351.37    153.50 o 
 -14   4  11     5473.89     6117.06    226.68 o 
 -13   4  11      426.77      505.49     99.10 o 
 -12   4  11     5190.50     5623.30    208.62 o 
 -11   4  11     5291.86     5627.33    177.43 o 
 -10   4  11      594.43      498.49     84.74 o 
  -9   4  11    14948.91    14882.04    364.42 o 
  -8   4  11     1772.56     1852.66    110.09 o 
  -7   4  11     1108.86     1208.45    121.26 o 
  -6   4  11     4949.36     4744.78    146.53 o 
  -5   4  11     1987.54     2067.77    107.83 o 
  -4   4  11     7935.38     7434.15    263.94 o 
  -3   4  11    30576.53    28165.66    850.67 o 
  -2   4  11     5648.82     5479.35    190.34 o 
  -1   4  11    63119.69    60302.39   1359.23 o 
   0   4  11        8.92       73.18     71.86 o 
   1   4  11    22793.88    22564.81    497.86 o 
   2   4  11     1897.25     2121.36    131.63 o 
   3   4  11     4740.27     4671.64    152.13 o 
   4   4  11      408.87      291.79     74.52 o 
   5   4  11    11199.14    11119.13    432.92 o 
   6   4  11       30.54      -12.16     91.97 o 
   7   4  11    15150.81    16461.46    410.90 o 
   8   4  11      136.99       66.37    102.43 o 
   9   4  11     8033.14     9076.57    362.71 o 
  10   4  11     1481.38     1832.91    206.98 o 
  11   4  11     1822.65     2455.87    241.95 o 
  12   4  11     2792.93     3539.07    368.56 o 
 -14   5  11        7.20       48.05    165.12 o 
 -13   5  11     2435.03     2507.37    160.76 o 
 -12   5  11      540.94      507.98    102.61 o 
 -11   5  11     1377.78     1243.66    123.91 o 
 -10   5  11     1684.93     1586.36    123.07 o 
  -9   5  11       59.73       23.88     71.15 o 
  -8   5  11     2905.06     2599.15    130.12 o 
  -7   5  11      352.22      240.97     63.05 o 
  -6   5  11      598.26      570.13     78.19 o 
  -5   5  11     4121.54     3851.53    139.45 o 
  -4   5  11     1678.65     1626.97    119.47 o 
  -3   5  11     6078.44     5316.71    192.34 o 
  -2   5  11    13474.56    12615.15    433.18 o 
  -1   5  11     1737.58     1912.06    131.00 o 
   0   5  11     7855.02     7366.64    234.27 o 
   1   5  11      587.28      455.46     92.37 o 
   2   5  11     2147.03     2298.89    141.67 o 
   3   5  11     2878.27     2688.56    197.71 o 
   4   5  11      955.93      910.89    251.40 o 
   5   5  11        0.20      -89.15     89.15 o 
   6   5  11     4102.63     4597.90    215.42 o 
   7   5  11      631.25      685.76    119.87 o 
   8   5  11     4232.83     5012.41    218.35 o 
   9   5  11      136.26       77.34    106.00 o 
  10   5  11      810.97      972.47    183.08 o 
  11   5  11     1147.68     1268.15    294.96 o 
 -14   6  11      225.80       87.64    145.33 o 
 -13   6  11     1382.86     1140.61    170.37 o 
 -12   6  11      273.12       43.53    196.13 o 
 -11   6  11     1160.08     1470.27    125.67 o 
 -10   6  11      435.32      270.18     93.30 o 
  -9   6  11      127.40      167.72     73.96 o 
  -8   6  11     1489.57     1201.05    101.05 o 
  -7   6  11      374.75      387.65     78.86 o 
  -6   6  11      511.59      357.55     77.11 o 
  -5   6  11     4601.43     4487.20    155.00 o 
  -4   6  11       42.28       -9.53     75.96 o 
  -3   6  11     6080.71     5904.26    204.05 o 
  -2   6  11      186.85       97.87     74.55 o 
  -1   6  11     2702.65     2309.28    180.45 o 
   0   6  11      164.34       25.98     77.01 o 
   1   6  11     5448.32     5103.94    212.58 o 
   2   6  11      992.82     1346.03    119.98 o 
   3   6  11    10854.91    11974.07   1220.63 o 
   4   6  11        5.63      -60.70    131.02 o 
   5   6  11     2121.99     2080.70    207.98 o 
   6   6  11      908.99      717.97    180.15 o 
   7   6  11      205.69       -3.82    148.04 o 
   8   6  11      444.04      417.67    154.46 o 
   9   6  11      837.04      831.56    143.95 o 
  10   6  11        8.32      -31.38    122.96 o 
 -13   7  11     1641.21     1695.82    188.44 o 
 -12   7  11     2822.99     3030.31    221.66 o 
 -11   7  11     4054.80     3502.90    227.56 o 
 -10   7  11     1976.85     2124.76    463.80 o 
  -9   7  11     2381.27     2294.40    291.69 o 
  -8   7  11     1738.32     1626.75    117.49 o 
  -7   7  11      996.78      915.21     97.03 o 
  -6   7  11     5022.32     4671.78    204.40 o 
  -5   7  11     2398.50     2206.77    122.59 o 
  -4   7  11    12164.18    11236.21    311.45 o 
  -3   7  11     5184.17     4850.54    195.69 o 
  -2   7  11    10038.48     9450.14    276.22 o 
  -1   7  11     1402.47     1219.45    119.75 o 
   0   7  11     7946.17     7784.71    252.31 o 
   1   7  11      526.81      536.48    103.14 o 
   2   7  11    11870.15    12020.31    458.99 o 
   3   7  11      194.89      229.54    135.46 o 
   4   7  11     6831.58     6698.26    896.04 o 
   5   7  11      357.67      303.94    184.56 o 
   6   7  11     4323.06     4569.42    283.01 o 
   7   7  11      653.97      662.81    187.93 o 
   8   7  11     4601.71     4872.33    305.69 o 
   9   7  11     1599.65     1326.21    252.63 o 
 -11   8  11      127.05      -30.00    132.78 o 
 -10   8  11      199.28      135.77    127.78 o 
  -9   8  11       26.06       46.51    109.73 o 
  -8   8  11       64.14      -90.93     90.93 o 
  -7   8  11       64.73      -27.78     96.08 o 
  -6   8  11      349.49      247.04    102.80 o 
  -5   8  11      394.69      167.75     96.47 o 
  -4   8  11     1114.04     1051.14    256.23 o 
  -3   8  11      817.21      822.71    145.48 o 
  -2   8  11      618.29      392.97    190.61 o 
  -1   8  11     1294.35     1400.91    179.99 o 
   0   8  11       34.53     -123.47    123.47 o 
   1   8  11      614.32      640.07    168.85 o 
   2   8  11      153.00       -4.60    133.07 o 
   3   8  11       50.30        7.69    147.86 o 
   4   8  11       12.56     -115.40    153.27 o 
   5   8  11      107.55      121.06    155.97 o 
   6   8  11      194.98       45.73    162.78 o 
   7   8  11      858.07      921.37    186.23 o 
   8   8  11        2.01     -161.18    161.18 o 
 -10   9  11      519.77      290.88    148.17 o 
  -9   9  11     2188.16     2075.58    197.95 o 
  -8   9  11     1857.12     1749.70    190.05 o 
  -7   9  11     1703.31     1599.52    153.84 o 
  -6   9  11     3672.98     3642.79    196.39 o 
  -5   9  11       40.09      -89.41     89.41 o 
  -4   9  11     2877.67     3134.44    177.21 o 
  -3   9  11      151.36       98.88    142.71 o 
  -2   9  11      813.61      836.86    163.68 o 
  -1   9  11      389.42      207.73    144.25 o 
   0   9  11     1348.46     1303.34    200.16 o 
   1   9  11      911.66      885.25    185.11 o 
   2   9  11     5745.66     6737.54    637.19 o 
   3   9  11      836.85      627.01    194.30 o 
   4   9  11     4909.01     5212.50    321.58 o 
   5   9  11      254.62      234.20    184.61 o 
   6   9  11     1849.79     1735.21    355.45 o 
   7   9  11     1201.00     1211.88    544.01 o 
  -8  10  11     3711.11     3504.28    405.78 o 
  -7  10  11     2738.69     2822.78    345.40 o 
  -6  10  11     1428.15     1276.72    153.11 o 
  -5  10  11     3199.50     2883.35    314.16 o 
  -4  10  11       77.63      -53.48     99.06 o 
  -3  10  11     2800.91     2471.00    232.51 o 
  -2  10  11       65.90      -24.81    139.57 o 
  -1  10  11     2136.36     2118.44    227.70 o 
   0  10  11     1850.78     2147.27    485.01 o 
   1  10  11     2714.51     3251.43    269.68 o 
   2  10  11     1598.88     1320.27    213.96 o 
   3  10  11     4905.43     4691.35    319.39 o 
   4  10  11       94.19      -93.72    263.40 o 
  -3  11  11       15.61      -42.97    142.89 o 
  -2  11  11       57.68       53.13    161.14 o 
  -1  11  11       34.69      -95.46    158.30 o 
   0  11  11      129.80      259.17    171.22 o 
 -14   0  12     1711.82     2084.78    237.62 o 
 -13   0  12     3400.33     4219.01    310.95 o 
 -12   0  12     5592.66     5524.53    260.27 o 
 -11   0  12     6494.97     7160.63    570.48 o 
 -10   0  12     2621.89     2878.51    193.44 o 
  -9   0  12     7146.84     7278.02    279.69 o 
  -8   0  12      110.32       74.69     93.65 o 
  -7   0  12    10820.11    11350.22    279.60 o 
  -6   0  12     2880.71     2779.57    234.91 o 
  -5   0  12    21355.26    21929.18    375.52 o 
  -4   0  12    20030.13    20134.81    527.87 o 
  -3   0  12    42577.25    42960.02   1532.13 o 
  -2   0  12     5033.17     5005.26    208.58 o 
  -1   0  12    36848.22    37202.19   2522.86 o 
   0   0  12     6857.25     6673.43    361.81 o 
   1   0  12    13292.16    12841.57    393.80 o 
   2   0  12    13066.01    13243.16    405.59 o 
   3   0  12    13755.26    12138.52    515.76 o 
   4   0  12     1958.33     2054.26    228.66 o 
   5   0  12     8802.08     8784.99    758.21 o 
   6   0  12     5493.92     5530.53    370.49 o 
   7   0  12     9717.10     9468.45    484.89 o 
   8   0  12     1387.61     1751.78    246.44 o 
   9   0  12     9881.80    10804.86    557.39 o 
  10   0  12     6424.05     6305.78    439.68 o 
  11   0  12     2455.96     2619.26    356.71 o 
  12   0  12     3000.38     3219.19    375.18 o 
 -16   1  12       18.83       55.41    229.62 o 
 -15   1  12      779.33     1178.98    264.64 o 
 -14   1  12       39.75       23.81    133.69 o 
 -13   1  12     1089.11     1179.29    118.14 o 
 -12   1  12     1841.22     2230.06    175.37 o 
 -11   1  12      626.89      683.60    140.66 o 
 -10   1  12     3179.96     3348.57    138.67 o 
  -9   1  12       73.15       29.78     67.35 o 
  -8   1  12      445.83      478.74     75.67 o 
  -7   1  12       21.38       -8.08     58.69 o 
  -6   1  12       53.83       56.53     48.04 o 
  -5   1  12     5208.60     4995.04    143.06 o 
  -4   1  12     3921.30     3756.01    159.89 o 
  -3   1  12    11227.09    11348.17    241.02 o 
  -2   1  12    11984.74    12013.95    252.13 o 
  -1   1  12       40.91      -49.02     49.02 o 
   0   1  12     8759.18     8613.42    286.20 o 
   1   1  12    12947.49    13199.49    337.68 o 
   2   1  12     2120.33     2070.83    113.40 o 
   3   1  12     1390.77     1341.90     99.95 o 
   4   1  12      335.85      292.09     79.34 o 
   5   1  12     2534.34     2695.64    135.83 o 
   6   1  12     2240.41     2483.57    155.34 o 
   7   1  12      688.11      609.97    110.49 o 
   8   1  12     3389.34     3692.92    225.02 o 
   9   1  12      906.27      900.29    166.44 o 
  10   1  12     1187.69     1249.52    297.44 o 
  11   1  12     1546.06     1504.15    245.88 o 
  12   1  12       50.82       -6.91    159.38 o 
 -15   2  12      727.08      833.72    145.99 o 
 -14   2  12      499.59      533.50    131.00 o 
 -13   2  12      777.26      742.40    112.26 o 
 -12   2  12      605.07      612.45     89.58 o 
 -11   2  12      161.44      272.42     78.18 o 
 -10   2  12     1644.87     1958.89    113.88 o 
  -9   2  12     2423.50     2679.88    130.60 o 
  -8   2  12     4393.57     4575.70    160.39 o 
  -7   2  12    13433.40    13754.07    294.24 o 
  -6   2  12     1350.89     1397.13     78.73 o 
  -5   2  12    15571.76    15295.05    300.40 o 
  -4   2  12      312.81      199.09     73.68 o 
  -3   2  12     7327.92     7125.53    223.67 o 
  -2   2  12      425.73      320.43     80.80 o 
  -1   2  12     3262.03     2902.39    147.83 o 
   0   2  12     2203.19     1893.00    139.44 o 
   1   2  12     6102.31     5222.45    223.21 o 
   2   2  12     1499.50     1489.75    104.95 o 
   3   2  12    14036.79    13229.78    289.27 o 
   4   2  12       72.05       17.16     73.59 o 
   5   2  12     9018.43     8751.81    289.82 o 
   6   2  12     1672.44     1786.18    165.87 o 
   7   2  12     2587.68     2676.81    167.52 o 
   8   2  12     1118.74     1095.84    234.59 o 
   9   2  12      665.42      930.73    163.25 o 
  10   2  12      180.93       82.26    139.65 o 
  11   2  12      742.07      763.39    177.52 o 
  12   2  12      505.26      591.07    172.56 o 
 -15   3  12     2782.68     3403.72    192.73 o 
 -14   3  12     1034.24     1142.01    132.42 o 
 -13   3  12     3075.23     3147.94    165.40 o 
 -12   3  12     1132.78     1411.99    111.35 o 
 -11   3  12     1155.06     1458.68    111.22 o 
 -10   3  12     3824.92     3955.43    211.24 o 
  -9   3  12      573.17      496.41     83.38 o 
  -8   3  12    13405.28    13367.60    294.53 o 
  -7   3  12    10097.79    10209.38    207.33 o 
  -6   3  12    10963.16    10435.17    383.28 o 
  -5   3  12     5795.17     5383.98    357.23 o 
  -4   3  12     9737.90    10244.23    280.58 o 
  -3   3  12      161.01      163.94     75.09 o 
  -2   3  12    19300.21    18128.23    488.90 o 
  -1   3  12     1590.73     1576.69    122.53 o 
   0   3  12    22270.15    21401.63    523.44 o 
   1   3  12      229.49      235.50     99.71 o 
   2   3  12    20372.37    18692.54    613.94 o 
   3   3  12      376.49      240.63     75.26 o 
   4   3  12    21209.71    20367.22    817.02 o 
   5   3  12     3387.34     3379.26    173.34 o 
   6   3  12    10702.57    11002.51    311.60 o 
   7   3  12      651.89      545.71    114.03 o 
   8   3  12     3264.70     3287.56    188.17 o 
   9   3  12      279.80      220.50    161.95 o 
  10   3  12     1474.42     1753.46    262.42 o 
  11   3  12     1605.01     1492.00    215.68 o 
  12   3  12     1345.29     1739.60    224.52 o 
 -15   4  12       18.46       42.05    105.15 o 
 -14   4  12      518.49      671.52    121.67 o 
 -13   4  12       35.83       94.29     94.86 o 
 -12   4  12       17.67       32.76     85.24 o 
 -11   4  12       90.55       83.24     76.63 o 
 -10   4  12      100.64      131.11     74.80 o 
  -9   4  12       87.47       85.59     73.79 o 
  -8   4  12       49.06       42.68     67.02 o 
  -7   4  12      200.67       67.87     57.81 o 
  -6   4  12      488.10      389.99     71.75 o 
  -5   4  12      151.10      185.18     75.80 o 
  -4   4  12     2490.02     2370.27    139.67 o 
  -3   4  12      457.01      373.04     82.61 o 
  -2   4  12      116.66       70.87     75.10 o 
  -1   4  12       28.17       54.43     75.96 o 
   0   4  12      294.29      319.68     91.50 o 
   1   4  12     1278.81     1140.46    121.74 o 
   2   4  12     1527.24     1358.27    125.91 o 
   3   4  12      865.31      733.89    107.18 o 
   4   4  12      539.61      483.19    130.50 o 
   5   4  12       36.58      -84.49     84.49 o 
   6   4  12      567.26      480.20    114.15 o 
   7   4  12      363.97      303.81    111.94 o 
   8   4  12      169.26      231.87    114.57 o 
   9   4  12      128.75      176.11    122.20 o 
  10   4  12       56.28       87.15    146.95 o 
  11   4  12      141.40      149.42    163.61 o 
 -14   5  12     1058.92     1330.21    139.67 o 
 -13   5  12     1084.94     1021.16    153.31 o 
 -12   5  12     1060.94     1123.89    127.60 o 
 -11   5  12     1057.91     1151.91    124.06 o 
 -10   5  12      715.35      780.48     96.24 o 
  -9   5  12     2172.93     2224.89    131.35 o 
  -8   5  12     8917.39     8444.48    352.33 o 
  -7   5  12     3328.07     3235.58    121.97 o 
  -6   5  12     9829.85     9481.37    228.77 o 
  -5   5  12       25.37       79.69     66.77 o 
  -4   5  12     6685.91     6018.90    210.17 o 
  -3   5  12      442.99      398.07     92.42 o 
  -2   5  12     5862.92     5568.96    203.55 o 
  -1   5  12     5121.00     4976.04    275.70 o 
   0   5  12     7135.57     6635.63    229.90 o 
   1   5  12    10885.47    10721.71    304.59 o 
   2   5  12    28751.96    28271.47    615.09 o 
   3   5  12      370.15      439.56     99.18 o 
   4   5  12    13601.46    12762.72    442.16 o 
   5   5  12     5136.31     4765.25    263.51 o 
   6   5  12     3168.61     3488.68    239.29 o 
   7   5  12     2726.91     2583.18    222.49 o 
   8   5  12      784.74      906.13    135.52 o 
   9   5  12      408.58      284.08    125.91 o 
  10   5  12      760.74     1057.55    195.17 o 
 -13   6  12      442.25      227.67    148.02 o 
 -12   6  12     1567.26     1652.93    145.54 o 
 -11   6  12      401.53      398.59    121.30 o 
 -10   6  12     3547.62     3564.35    156.46 o 
  -9   6  12     2134.11     2253.76    275.48 o 
  -8   6  12     3314.28     3060.72    147.92 o 
  -7   6  12     7833.95     7898.67    213.34 o 
  -6   6  12      371.91      520.25     92.57 o 
  -5   6  12    14849.27    13990.01    301.49 o 
  -4   6  12       69.28      105.18     80.90 o 
  -3   6  12     2127.03     1849.50    200.47 o 
  -2   6  12      926.89     1017.92    112.70 o 
  -1   6  12     1285.27     1128.39    118.25 o 
   0   6  12      722.44      779.54    132.87 o 
   1   6  12     8702.05     8501.63    269.46 o 
   2   6  12      382.42      548.84    107.71 o 
   3   6  12    20136.33    20916.29    623.23 o 
   4   6  12      227.06      295.86    149.89 o 
   5   6  12    10772.38    10487.11    823.27 o 
   6   6  12     5364.55     5515.36    308.52 o 
   7   6  12     1176.96     1210.94    187.88 o 
   8   6  12     1131.99      924.43    184.28 o 
   9   6  12      760.68      829.06    179.22 o 
  10   6  12      175.97       41.37    160.52 o 
 -12   7  12      932.58     1229.40    175.09 o 
 -11   7  12       32.87       72.22    137.38 o 
 -10   7  12      936.91     1065.02    122.15 o 
  -9   7  12      397.25      238.60     87.17 o 
  -8   7  12      299.27      194.64     82.92 o 
  -7   7  12      263.61      234.55     83.60 o 
  -6   7  12      849.03     1007.52    102.67 o 
  -5   7  12       60.71      -24.93     65.67 o 
  -4   7  12      161.84      245.59     96.44 o 
  -3   7  12     1836.02     1872.05    206.70 o 
  -2   7  12     2637.99     2780.78    199.98 o 
  -1   7  12      649.18      479.09    105.45 o 
   0   7  12     3017.54     2810.25    169.57 o 
   1   7  12     1466.14     1345.81    131.98 o 
   2   7  12        0.81      -37.28    149.96 o 
   3   7  12       48.42     -127.80    127.80 o 
   4   7  12      390.00      462.78    157.49 o 
   5   7  12      188.28       95.27    233.07 o 
   6   7  12      165.54      -50.74    157.79 o 
   7   7  12      139.27      158.37    157.81 o 
   8   7  12      399.58      286.57    174.28 o 
   9   7  12       48.26     -133.67    152.60 o 
 -11   8  12     2438.51     2369.18    209.70 o 
 -10   8  12     2054.87     2148.20    209.70 o 
  -9   8  12     1948.67     2210.90    420.92 o 
  -8   8  12      125.34      -41.89    109.42 o 
  -7   8  12     1157.99     1235.71    229.08 o 
  -6   8  12       39.20      -85.38     95.23 o 
  -5   8  12     2643.01     2677.48    139.27 o 
  -4   8  12     2750.14     2614.89    168.47 o 
  -3   8  12    10385.92    10141.35    308.26 o 
  -2   8  12     1689.41     1675.78    180.18 o 
  -1   8  12    10024.28     9773.89    304.63 o 
   0   8  12      315.28      257.90    101.79 o 
   1   8  12     6059.42     5868.48    313.63 o 
   2   8  12     1458.73     1168.34    193.27 o 
   3   8  12     3995.98     3894.53    275.15 o 
   4   8  12       52.99       41.56    163.33 o 
   5   8  12     1982.82     2039.08    236.68 o 
   6   8  12       18.43     -148.19    159.08 o 
   7   8  12     3480.65     3893.24    300.21 o 
  -9   9  12      583.55      577.22    158.81 o 
  -8   9  12      688.15      671.89    165.29 o 
  -7   9  12      123.90       87.97    113.93 o 
  -6   9  12     1086.92     1217.59    136.55 o 
  -5   9  12      242.24       74.79    106.37 o 
  -4   9  12     2330.94     1969.51    220.14 o 
  -3   9  12      917.39      541.77    186.06 o 
  -2   9  12     2954.75     2917.36    333.17 o 
  -1   9  12      137.57       25.85    144.10 o 
   0   9  12     2889.85     3156.37    255.47 o 
   1   9  12      294.43      372.96    181.26 o 
   2   9  12     1890.14     1975.13    288.48 o 
   3   9  12       32.53     -118.72    172.69 o 
   4   9  12     1443.02     1443.28    223.87 o 
   5   9  12       16.43       -4.79    167.93 o 
   6   9  12     1456.09     1700.38    239.81 o 
  -6  10  12      398.41      167.91    122.00 o 
  -5  10  12      302.92      314.18    148.12 o 
  -4  10  12       20.93      -94.64     94.64 o 
  -3  10  12      767.38      520.52    168.64 o 
  -2  10  12      188.53      184.74    169.27 o 
  -1  10  12     1200.08     1408.64    301.42 o 
   0  10  12        5.04     -162.64    162.64 o 
   1  10  12      400.35      542.48    190.07 o 
   2  10  12       32.07     -159.84    159.84 o 
   3  10  12      108.01      107.52    186.42 o 
 -15   1  13      814.12      974.44    194.62 o 
 -14   1  13      790.88     1055.48    205.92 o 
 -13   1  13      227.85      253.26    116.15 o 
 -12   1  13     2561.26     3053.06    169.65 o 
 -11   1  13     2820.73     3117.74    197.28 o 
 -10   1  13     4172.60     4505.35    237.98 o 
  -9   1  13     5954.01     5731.74    220.40 o 
  -8   1  13    10169.09    11847.27    269.70 o 
  -7   1  13     5384.05     5747.47    175.37 o 
  -6   1  13    19429.00    21418.38    351.70 o 
  -5   1  13      672.69      599.41     69.62 o 
  -4   1  13    19495.73    20208.13    632.29 o 
  -3   1  13      116.45      102.73     74.49 o 
  -2   1  13     8035.39     7711.26    242.46 o 
  -1   1  13        0.54      -53.38     53.38 o 
   0   1  13     9456.96     8171.06    236.58 o 
   1   1  13      358.72      473.05     78.34 o 
   2   1  13    21022.64    20967.75    688.50 o 
   3   1  13      388.59      358.62     84.63 o 
   4   1  13    14748.86    13979.46    394.62 o 
   5   1  13     1399.71     1567.18    136.80 o 
   6   1  13     3729.85     3753.96    186.70 o 
   7   1  13     2379.02     2354.76    197.24 o 
   8   1  13     1914.16     2116.39    204.80 o 
   9   1  13     1832.65     1773.89    344.29 o 
  10   1  13     2219.47     2499.02    293.19 o 
  11   1  13     1894.77     2261.08    238.32 o 
 -15   2  13      446.96      304.85    180.84 o 
 -14   2  13      484.57      345.01    135.52 o 
 -13   2  13      501.79      601.50    112.94 o 
 -12   2  13      747.55      838.01    120.24 o 
 -11   2  13      877.66      801.58     99.33 o 
 -10   2  13     2223.15     2636.08    133.78 o 
  -9   2  13     6311.97     7057.28    205.18 o 
  -8   2  13     2897.15     3022.08    155.35 o 
  -7   2  13    16434.93    17623.60    359.31 o 
  -6   2  13      368.71      429.30     63.20 o 
  -5   2  13     9236.86     9908.48    389.25 o 
  -4   2  13      163.70       90.20     75.14 o 
  -3   2  13     1749.72     1728.04    202.07 o 
  -2   2  13       33.17      -73.92     73.92 o 
  -1   2  13     1938.49     1864.96    133.23 o 
   0   2  13     1759.91     1794.23    137.87 o 
   1   2  13    14413.22    13181.65    311.19 o 
   2   2  13      272.30      204.48     76.71 o 
   3   2  13    28592.14    28670.82    676.88 o 
   4   2  13      824.07      720.46     96.57 o 
   5   2  13     9662.06     9619.11    405.54 o 
   6   2  13     3208.13     3217.72    180.62 o 
   7   2  13      646.66      533.53    110.38 o 
   8   2  13     2021.87     2018.73    203.30 o 
   9   2  13      125.36       91.67    139.62 o 
  10   2  13      575.51      356.03    169.13 o 
  11   2  13      870.43     1090.84    203.97 o 
 -15   3  13      187.24      161.35    137.06 o 
 -14   3  13      281.86      555.20    149.82 o 
 -13   3  13      820.77      865.36    126.82 o 
 -12   3  13      749.57      760.53    101.81 o 
 -11   3  13        9.15      -73.65     73.73 o 
 -10   3  13      467.25      403.38     89.54 o 
  -9   3  13     1262.24     1285.77    107.37 o 
  -8   3  13       16.99      -12.17     69.95 o 
  -7   3  13      147.18      135.38     60.17 o 
  -6   3  13      642.15      484.72     76.63 o 
  -5   3  13     7026.88     6879.39    229.32 o 
  -4   3  13     3846.30     3304.52    161.77 o 
  -3   3  13     2533.81     2585.77    161.51 o 
  -2   3  13    20064.34    18821.28    559.27 o 
  -1   3  13     1349.48     1378.58    144.63 o 
   0   3  13     4572.61     4184.41    190.25 o 
   1   3  13     3895.14     3503.70    256.52 o 
   2   3  13     1484.49     1191.02    158.49 o 
   3   3  13      125.48       12.54     93.61 o 
   4   3  13     2212.07     2154.08    219.87 o 
   5   3  13      654.37      392.24    150.99 o 
   6   3  13      853.09      905.87    127.31 o 
   7   3  13        7.43      -76.44     98.06 o 
   8   3  13     3729.51     3680.77    202.60 o 
   9   3  13      398.69      514.40    172.00 o 
  10   3  13      379.07      339.95    162.04 o 
  11   3  13      590.39      685.90    293.15 o 
 -14   4  13     3298.73     3813.93    200.20 o 
 -13   4  13     1607.46     1768.14    148.16 o 
 -12   4  13     2579.48     2761.15    167.93 o 
 -11   4  13     4166.01     4338.26    172.90 o 
 -10   4  13       76.15       78.30     77.18 o 
  -9   4  13     7648.88     7662.98    218.79 o 
  -8   4  13       46.88       -3.28     71.99 o 
  -7   4  13     6575.67     6926.39    170.74 o 
  -6   4  13     3779.17     3884.75    144.25 o 
  -5   4  13     2852.16     2919.82    162.44 o 
  -4   4  13     9609.00     9023.59    270.87 o 
  -3   4  13     9466.62     8778.05    267.34 o 
  -2   4  13      789.72      744.32    110.82 o 
  -1   4  13    41096.64    40109.34   1094.86 o 
   0   4  13     1543.23     1457.60    132.10 o 
   1   4  13    19630.25    17658.00    431.15 o 
   2   4  13     1885.83     1605.51    138.45 o 
   3   4  13     1945.44     2121.22    180.16 o 
   4   4  13      598.34      510.32    139.49 o 
   5   4  13     2829.31     2766.56    220.59 o 
   6   4  13      622.39      561.31    142.95 o 
   7   4  13    10889.19    11416.82    337.40 o 
   8   4  13     1557.90     1879.58    160.76 o 
   9   4  13     4066.73     4613.48    294.96 o 
  10   4  13     2750.70     3184.46    260.40 o 
 -13   5  13     1058.74     1009.98    137.92 o 
 -12   5  13      459.34      456.50    115.77 o 
 -11   5  13      430.25      260.02     89.76 o 
 -10   5  13     2520.50     2816.09    145.80 o 
  -9   5  13       30.26      -53.29     78.28 o 
  -8   5  13     3599.66     3563.91    152.24 o 
  -7   5  13      412.30      226.43     85.78 o 
  -6   5  13      358.69      265.10     80.10 o 
  -5   5  13     1995.10     1787.31    223.50 o 
  -4   5  13      608.56      667.81    104.08 o 
  -3   5  13      368.71      331.28     91.60 o 
  -2   5  13     6407.04     6240.73    276.92 o 
  -1   5  13      192.26       51.55     94.53 o 
   0   5  13    11358.93    10628.95    309.47 o 
   1   5  13     1657.28     1314.59    129.87 o 
   2   5  13     2950.84     2741.68    203.58 o 
   3   5  13      472.74      235.20    135.89 o 
   4   5  13      887.46      785.80    162.88 o 
   5   5  13       22.43       48.82    140.56 o 
   6   5  13     2710.45     3154.89    346.23 o 
   7   5  13       59.07       91.34    153.46 o 
   8   5  13     2218.02     2412.55    236.85 o 
   9   5  13      794.94      414.45    174.68 o 
  10   5  13      481.82       85.18    248.92 o 
 -13   6  13      980.91      903.65    136.98 o 
 -12   6  13      112.10       86.34     99.15 o 
 -11   6  13      462.50      439.71    112.68 o 
 -10   6  13      931.77     1147.38    138.73 o 
  -9   6  13      320.28      223.77     84.28 o 
  -8   6  13      492.88      422.78     93.94 o 
  -7   6  13     1655.34     1566.46    118.09 o 
  -6   6  13       20.69      -70.46     70.46 o 
  -5   6  13     3904.44     3545.03    149.44 o 
  -4   6  13       71.18       89.56     93.96 o 
  -3   6  13     1302.18     1400.00    133.40 o 
  -2   6  13     1264.39     1253.93    127.50 o 
  -1   6  13     1547.40     1311.71    129.50 o 
   0   6  13     1635.59     1322.70    131.75 o 
   1   6  13     3275.41     3194.23    183.51 o 
   2   6  13      493.33      560.24    118.64 o 
   3   6  13     2174.97     2193.42    213.80 o 
   4   6  13     1202.24     1022.44    173.76 o 
   5   6  13      749.49      775.03    181.09 o 
   6   6  13     1107.48     1032.53    191.96 o 
   7   6  13      257.90     -146.29    149.24 o 
   8   6  13      374.34      189.19    166.99 o 
   9   6  13      481.86      233.59    170.01 o 
 -11   7  13     1422.12     1554.58    147.11 o 
 -10   7  13     1690.93     1684.55    148.06 o 
  -9   7  13     1132.41     1276.26    142.71 o 
  -8   7  13     1329.56     1280.49    120.81 o 
  -7   7  13      301.26      131.99     88.45 o 
  -6   7  13     4399.14     3952.08    161.28 o 
  -5   7  13      573.11      638.27     94.21 o 
  -4   7  13    14008.22    13785.13    599.63 o 
  -3   7  13     1255.12     1503.95    146.96 o 
  -2   7  13    14354.81    13752.81    373.09 o 
  -1   7  13      101.98       57.66     98.25 o 
   0   7  13     5953.30     5995.57    364.42 o 
   1   7  13      953.36      710.99    125.97 o 
   2   7  13     7011.20     6879.64    337.13 o 
   3   7  13      859.46      886.22    182.39 o 
   4   7  13     5547.60     5606.62    311.30 o 
   5   7  13      486.18      249.37    165.20 o 
   6   7  13     2632.74     2993.16    257.69 o 
   7   7  13      793.12      664.63    200.86 o 
   8   7  13     1973.74     1753.35    227.79 o 
 -10   8  13       21.64      -30.33    171.87 o 
  -9   8  13       12.17     -128.74    128.74 o 
  -8   8  13       34.79      -98.76     98.76 o 
  -7   8  13       10.60      -70.19     85.40 o 
  -6   8  13     1121.87     1075.16    114.10 o 
  -5   8  13     1068.29      985.23    108.88 o 
  -4   8  13      669.67      665.19    124.62 o 
  -3   8  13     2078.96     2223.51    166.06 o 
  -2   8  13        6.20      -98.63     98.63 o 
  -1   8  13     1689.23     1732.68    153.95 o 
   0   8  13     1052.10      877.09    131.80 o 
   1   8  13      594.07      366.23    173.10 o 
   2   8  13      957.00      794.15    191.21 o 
   3   8  13      149.18      128.11    171.50 o 
   4   8  13       36.92      -38.25    163.58 o 
   5   8  13      215.11      -12.76    174.30 o 
   6   8  13       87.03     -167.23    167.23 o 
  -8   9  13     1565.11     1273.48    155.92 o 
  -7   9  13      227.46      181.81    116.83 o 
  -6   9  13     3892.89     3615.07    205.80 o 
  -5   9  13      184.39       77.96    107.82 o 
  -4   9  13     2955.43     2873.69    180.47 o 
  -3   9  13      202.56      110.17    152.52 o 
  -2   9  13     1001.85      757.99    171.78 o 
  -1   9  13      169.63      146.90    157.73 o 
   0   9  13     1738.47     1658.20    213.64 o 
   1   9  13      264.27      136.66    173.57 o 
   2   9  13     2722.55     2942.16    276.06 o 
   3   9  13       96.18       25.83    168.39 o 
   4   9  13     2678.90     2454.40    270.85 o 
  -5  10  13     3088.33     2955.59    195.38 o 
  -4  10  13      178.42       61.28    144.85 o 
  -3  10  13     2457.29     2257.94    245.69 o 
  -2  10  13       83.92      -46.09    160.01 o 
  -1  10  13     2131.32     2352.85    263.07 o 
   0  10  13      406.48      208.25    186.69 o 
   1  10  13     2917.27     3135.59    570.37 o 
 -14   0  14     1315.79     1733.86    254.16 o 
 -13   0  14     3363.17     3938.11    340.99 o 
 -12   0  14      339.74      201.78    170.91 o 
 -11   0  14    10452.51    12543.74    613.35 o 
 -10   0  14      803.19      653.57    213.64 o 
  -9   0  14     3988.74     4625.34    369.39 o 
  -8   0  14     1919.67     1654.19    263.81 o 
  -7   0  14      349.07      278.14    210.61 o 
  -6   0  14     3012.93     2802.38    328.04 o 
  -5   0  14     7041.26     8278.97    512.46 o 
  -4   0  14     5683.43     6473.93    452.09 o 
  -3   0  14    42535.25    45682.23   1671.34 o 
  -2   0  14      222.65      290.09    205.91 o 
  -1   0  14    30434.23    32578.96   1482.24 o 
   0   0  14    11242.71    12169.31    389.32 o 
   1   0  14     9048.73     9282.13    334.02 o 
   2   0  14    16149.24    16631.65   1141.11 o 
   3   0  14     5772.81     5893.70    267.14 o 
   4   0  14       59.47        4.60    107.03 o 
   5   0  14     4438.23     4769.13    246.50 o 
   6   0  14      294.47      456.22    187.17 o 
   7   0  14     5967.15     5139.73    377.66 o 
   8   0  14     3141.61     3772.72    350.37 o 
   9   0  14     4271.93     5753.90    433.34 o 
  10   0  14     6945.98     7745.29    497.57 o 
  11   0  14     1676.41     2365.96    357.26 o 
 -15   1  14      379.08      602.02    205.92 o 
 -14   1  14      119.20      113.35    120.42 o 
 -13   1  14      290.14      346.12    133.86 o 
 -12   1  14     2785.24     3497.54    236.44 o 
 -11   1  14      101.73      120.07    122.38 o 
 -10   1  14     3415.39     3543.06    238.15 o 
  -9   1  14      159.85      220.66    130.28 o 
  -8   1  14       70.06      -27.16    120.91 o 
  -7   1  14      189.10       21.25     93.06 o 
  -6   1  14       76.39       47.52     58.22 o 
  -5   1  14     2176.01     2303.88    111.20 o 
  -4   1  14     3178.88     2999.39    156.17 o 
  -3   1  14     1249.69     1260.04    119.97 o 
  -2   1  14    11453.96    11576.40    319.28 o 
  -1   1  14     1587.83     1390.16    124.73 o 
   0   1  14     4749.17     4889.27    408.85 o 
   1   1  14     4412.37     4267.97    157.42 o 
   2   1  14       98.69       92.92     77.12 o 
   3   1  14       55.64      -16.36     73.09 o 
   4   1  14      434.84      281.92     87.80 o 
   5   1  14      642.29      670.44     99.25 o 
   6   1  14     1944.39     2425.95    201.11 o 
   7   1  14      127.17      -45.80    118.80 o 
   8   1  14     1441.03     1278.87    183.10 o 
   9   1  14     2584.37     3289.52    255.59 o 
  10   1  14      245.39       -9.50    150.03 o 
  11   1  14     1382.21     2053.05    344.44 o 
 -14   2  14      256.69      424.52    192.69 o 
 -13   2  14      609.68      597.11    141.49 o 
 -12   2  14      159.82      141.44    109.59 o 
 -11   2  14      476.86      510.18    114.19 o 
 -10   2  14      749.62      842.74    124.04 o 
  -9   2  14     1041.33     1290.21    111.76 o 
  -8   2  14     2713.92     2980.33    143.37 o 
  -7   2  14     6033.58     6521.11    165.80 o 
  -6   2  14     1667.62     1708.26     92.98 o 
  -5   2  14     9941.38    10155.51    294.44 o 
  -4   2  14      154.94       86.87     83.52 o 
  -3   2  14     2836.46     2566.48    154.58 o 
  -2   2  14      263.70      224.74    139.09 o 
  -1   2  14     3406.88     3164.23    170.39 o 
   0   2  14        3.21      -78.79     78.79 o 
   1   2  14     7042.66     6616.90    237.67 o 
   2   2  14      345.97      293.25    103.93 o 
   3   2  14     6827.67     6975.20    206.01 o 
   4   2  14     3134.51     3222.91    150.56 o 
   5   2  14     1529.68     1628.54    137.99 o 
   6   2  14     3173.92     3246.60    179.91 o 
   7   2  14      646.71      640.96    127.75 o 
   8   2  14      268.91      258.34    144.98 o 
   9   2  14      950.72     1307.87    344.70 o 
  10   2  14      177.95      -29.39    148.41 o 
 -14   3  14     1314.80     1395.46    241.33 o 
 -13   3  14     1515.22     1522.43    179.75 o 
 -12   3  14     2050.29     2757.72    176.57 o 
 -11   3  14      968.44      920.28    122.11 o 
 -10   3  14     4404.44     4710.48    186.21 o 
  -9   3  14      428.17      471.43     91.55 o 
  -8   3  14    12646.55    12801.49    297.65 o 
  -7   3  14     2112.83     2124.11    105.92 o 
  -6   3  14     6624.41     6786.03    191.01 o 
  -5   3  14     1146.92     1299.09    125.32 o 
  -4   3  14     6287.90     6500.30    230.03 o 
  -3   3  14      606.51      513.37    105.41 o 
  -2   3  14    12847.75    11924.23    333.11 o 
  -1   3  14     1910.65     1595.07    137.73 o 
   0   3  14    13993.92    12835.85    352.70 o 
   1   3  14       42.53      -15.00     88.34 o 
   2   3  14    12024.02    11553.67    329.90 o 
   3   3  14      449.02      207.11    102.51 o 
   4   3  14     7035.95     6986.15    310.07 o 
   5   3  14     3504.02     3359.26    378.21 o 
   6   3  14     4718.82     4967.62    305.10 o 
   7   3  14     4858.77     4786.11    221.30 o 
   8   3  14     2239.84     2219.96    212.31 o 
   9   3  14     1774.20     1672.74    407.69 o 
  10   3  14      863.88     1135.36    248.79 o 
 -13   4  14       43.49       34.13    113.52 o 
 -12   4  14        7.81      -87.09     87.09 o 
 -11   4  14      258.03      193.37     87.91 o 
 -10   4  14        1.52      -76.45     76.45 o 
  -9   4  14      483.41      533.28    104.32 o 
  -8   4  14       12.33      -14.87     81.12 o 
  -7   4  14      107.10       95.52     65.82 o 
  -6   4  14      166.20      151.62     78.10 o 
  -5   4  14       12.56        7.60     98.79 o 
  -4   4  14       28.71      -87.12     90.51 o 
  -3   4  14       74.21       14.66     90.04 o 
  -2   4  14        3.17      -32.16     90.13 o 
  -1   4  14     2491.11     2411.82    190.93 o 
   0   4  14      205.87      -30.60     98.18 o 
   1   4  14     1589.51     1365.65    151.76 o 
   2   4  14       72.79      -86.72     86.72 o 
   3   4  14      256.47       55.95     99.67 o 
   4   4  14      326.75      455.01    159.15 o 
   5   4  14      174.39       51.07    127.05 o 
   6   4  14       82.04      -52.72    128.21 o 
   7   4  14       95.04       -7.52    148.94 o 
   8   4  14      133.58     -149.11    149.11 o 
   9   4  14       73.99      -96.21    207.30 o 
 -13   5  14      673.82      611.82    127.17 o 
 -12   5  14      232.08       42.50    104.67 o 
 -11   5  14     2212.48     2424.64    145.82 o 
 -10   5  14     1931.09     2143.68    168.12 o 
  -9   5  14     1034.15     1111.75    114.70 o 
  -8   5  14     9591.77     9415.79    311.15 o 
  -7   5  14      174.74       18.16     75.32 o 
  -6   5  14     8288.30     8754.01    229.95 o 
  -5   5  14      989.31      935.27    119.34 o 
  -4   5  14     3595.00     3596.58    182.88 o 
  -3   5  14      590.15      598.24    110.13 o 
  -2   5  14     2241.20     2075.25    153.34 o 
  -1   5  14      368.93      289.87    106.43 o 
   0   5  14     5698.14     5079.01    216.60 o 
   1   5  14       18.94      -94.16     94.16 o 
   2   5  14     6462.52     6331.29    245.59 o 
   3   5  14     1283.08     1348.35    268.34 o 
   4   5  14     6738.45     6971.20    331.90 o 
   5   5  14     4637.09     4417.78    473.86 o 
   6   5  14     2710.24     2870.98    284.52 o 
   7   5  14     3245.30     3067.10    258.19 o 
   8   5  14      896.91      887.25    188.77 o 
   9   5  14      494.10      346.78    237.62 o 
 -12   6  14      429.55      529.42    128.44 o 
 -11   6  14      842.06      885.00    128.06 o 
 -10   6  14     1853.89     1910.60    138.00 o 
  -9   6  14     2975.65     3308.66    164.54 o 
  -8   6  14     1746.90     1602.56    125.21 o 
  -7   6  14    10087.95    10233.63    259.05 o 
  -6   6  14        6.14      -35.02     76.32 o 
  -5   6  14     8077.96     7173.32    326.74 o 
  -4   6  14      396.82      296.17    111.06 o 
  -3   6  14     4292.05     3875.79    198.41 o 
  -2   6  14      110.57      -16.62     95.02 o 
  -1   6  14     2511.12     2244.51    162.62 o 
   0   6  14      449.42      351.98    114.88 o 
   1   6  14     6085.19     5719.89    236.61 o 
   2   6  14       33.78     -107.02    231.56 o 
   3   6  14    12818.95    12385.24    611.28 o 
   4   6  14     2396.23     2407.44    548.60 o 
   5   6  14     3468.92     3832.71    274.54 o 
   6   6  14     2664.12     2542.89    269.35 o 
   7   6  14      450.74      405.33    179.23 o 
   8   6  14     1074.24      971.82    205.74 o 
 -11   7  14       29.30       13.60    109.99 o 
 -10   7  14      313.07      319.90    129.66 o 
  -9   7  14      172.77       86.95     91.65 o 
  -8   7  14       46.06      -84.75     84.75 o 
  -7   7  14      600.63      528.40     97.63 o 
  -6   7  14      465.96      238.01     90.19 o 
  -5   7  14       33.92       -1.93     79.21 o 
  -4   7  14      197.87      257.78    102.40 o 
  -3   7  14     1109.00      922.93    131.97 o 
  -2   7  14     2271.42     2221.52    167.52 o 
  -1   7  14      219.82      139.89    109.94 o 
   0   7  14       70.60      -51.23     98.92 o 
   1   7  14     1163.71      821.37    130.14 o 
   2   7  14     1019.61      908.87    290.69 o 
   3   7  14      217.92      137.13    154.47 o 
   4   7  14       39.80     -141.31    145.37 o 
   5   7  14      259.87      357.73    177.36 o 
   6   7  14      546.41      384.85    174.36 o 
   7   7  14        1.10     -165.86    167.83 o 
  -9   8  14     1659.32     1678.20    238.90 o 
  -8   8  14       26.49      -87.70     87.70 o 
  -7   8  14      700.05      726.70    123.70 o 
  -6   8  14      247.06      298.91     97.08 o 
  -5   8  14     5628.17     5351.87    190.01 o 
  -4   8  14      283.79      316.56    146.08 o 
  -3   8  14    11984.22    11389.85    374.50 o 
  -2   8  14      268.06      275.97    122.96 o 
  -1   8  14     5661.97     5454.07    243.46 o 
   0   8  14      686.75      525.97    133.67 o 
   1   8  14     1252.64     1333.11    425.75 o 
   2   8  14     3173.06     3188.58    279.82 o 
   3   8  14     2027.69     2311.59    494.98 o 
   4   8  14      174.53      124.85    168.90 o 
   5   8  14     2760.08     2489.61    258.24 o 
  -7   9  14       15.20       25.43    113.92 o 
  -6   9  14     1204.19      943.60    157.83 o 
  -5   9  14       53.15      109.54    100.52 o 
  -4   9  14     2015.73     1872.74    202.28 o 
  -3   9  14      295.05      -43.12    166.96 o 
  -2   9  14     4064.71     4313.12    295.23 o 
  -1   9  14       30.82     -142.46    142.46 o 
   0   9  14     2535.37     2468.61    260.41 o 
   1   9  14      349.13      192.71    168.63 o 
   2   9  14     1032.10     1061.85    219.97 o 
   3   9  14      413.82       89.00    189.69 o 
 -14   1  15     1049.43     1308.48    177.09 o 
 -13   1  15       29.37     -117.86    117.86 o 
 -12   1  15     2340.62     2714.89    222.97 o 
 -11   1  15      734.31      848.99    166.22 o 
 -10   1  15     2208.08     3115.33    247.91 o 
  -9   1  15     1909.20     2171.52    221.33 o 
  -8   1  15     5710.97     6207.30    332.31 o 
  -7   1  15      137.40       91.05    134.76 o 
  -6   1  15     7309.23     7598.55    357.66 o 
  -5   1  15     1048.07     1012.49    201.10 o 
  -4   1  15     6596.54     7112.46    346.10 o 
  -3   1  15      582.27      618.68    228.33 o 
  -2   1  15    10760.08    11405.34    322.17 o 
  -1   1  15       61.79      -40.49     87.94 o 
   0   1  15    13824.10    13791.75    402.10 o 
   1   1  15     1118.59     1121.28    127.41 o 
   2   1  15    12150.94    13995.38    484.89 o 
   3   1  15     7009.46     6820.41    207.31 o 
   4   1  15     6555.78     6868.98    211.78 o 
   5   1  15     3437.42     3594.76    226.67 o 
   6   1  15      721.30      648.91    120.19 o 
   7   1  15     1605.52     1856.71    187.73 o 
   8   1  15      357.79      387.90    161.69 o 
   9   1  15     1548.95     1785.47    204.00 o 
  10   1  15     1632.34     1974.11    233.89 o 
 -14   2  15      112.59      144.72    195.44 o 
 -13   2  15      699.67      690.45    330.64 o 
 -12   2  15      457.93      190.19    128.94 o 
 -11   2  15     1899.46     2414.25    355.08 o 
 -10   2  15     2288.77     2846.14    236.55 o 
  -9   2  15     3828.19     4270.04    276.40 o 
  -8   2  15     1833.86     2320.20    220.31 o 
  -7   2  15     7101.04     7310.04    180.30 o 
  -6   2  15        4.15       -2.62     62.18 o 
  -5   2  15     7738.80     7785.77    260.84 o 
  -4   2  15     4490.07     4469.15    194.89 o 
  -3   2  15     2766.85     2727.55    165.00 o 
  -2   2  15     1113.10     1142.38    127.03 o 
  -1   2  15     3285.59     3244.76    181.16 o 
   0   2  15      460.10      527.82    113.22 o 
   1   2  15    10475.74    10390.09    315.13 o 
   2   2  15      252.96      129.96    107.30 o 
   3   2  15    13706.59    14476.02    407.36 o 
   4   2  15     3444.94     3214.47    294.55 o 
   5   2  15     3271.08     3296.00    184.46 o 
   6   2  15     4681.02     4556.75    213.34 o 
   7   2  15       77.24      212.74    136.92 o 
   8   2  15     1433.45     1714.30    200.14 o 
   9   2  15      451.45      470.36    394.32 o 
 -13   3  15      298.76      267.94    189.93 o 
 -12   3  15      615.10      946.53    139.44 o 
 -11   3  15       81.48      -22.01    107.37 o 
 -10   3  15       78.82      -72.83    102.52 o 
  -9   3  15     1519.39     1657.17    128.68 o 
  -8   3  15       81.01       81.16     81.32 o 
  -7   3  15       36.00      -13.92     74.47 o 
  -6   3  15       37.81      -53.72     69.33 o 
  -5   3  15     2398.52     2426.66    160.38 o 
  -4   3  15     1544.12     1555.69    136.05 o 
  -3   3  15       47.21      -36.84     89.62 o 
  -2   3  15     3006.61     2971.76    176.70 o 
  -1   3  15     2564.42     2641.95    182.15 o 
   0   3  15     1274.50     1284.21    138.25 o 
   1   3  15     4521.54     4277.08    208.46 o 
   2   3  15      485.25      170.86    102.76 o 
   3   3  15      309.56      -33.52    100.59 o 
   4   3  15       61.56      -68.18    113.89 o 
   5   3  15      252.46       60.50    136.77 o 
   6   3  15     1249.07     1226.34    180.44 o 
   7   3  15        7.33      -56.43    141.92 o 
   8   3  15     1656.21     1456.85    281.18 o 
   9   3  15      201.35      207.53    161.69 o 
 -13   4  15     1844.48     2441.93    228.49 o 
 -12   4  15     1732.09     1695.03    162.11 o 
 -11   4  15     3550.07     4018.08    183.58 o 
 -10   4  15       19.05      -85.66     85.66 o 
  -9   4  15     3961.73     3957.61    171.64 o 
  -8   4  15      242.48      271.53     88.43 o 
  -7   4  15     7190.02     7035.19    184.30 o 
  -6   4  15     1863.84     1750.37    113.84 o 
  -5   4  15     6596.26     5741.67    227.06 o 
  -4   4  15      925.55      840.63    130.31 o 
  -3   4  15    13657.04    12775.62    357.07 o 
  -2   4  15     4901.97     4132.77    198.83 o 
  -1   4  15    16285.28    15942.77    428.94 o 
   0   4  15     6597.47     5348.55    376.56 o 
   1   4  15     4328.79     4049.40    405.88 o 
   2   4  15     1084.45      788.84    247.37 o 
   3   4  15     2137.81     2043.97    211.40 o 
   4   4  15      172.66       66.17    139.62 o 
   5   4  15     4362.83     4447.08    267.95 o 
   6   4  15     1150.91     1472.56    290.00 o 
   7   4  15     7077.98     7566.96    356.20 o 
   8   4  15     3507.07     3399.19    368.56 o 
   9   4  15     2500.05     3373.01    398.88 o 
 -12   5  15      934.02      770.75    134.88 o 
 -11   5  15      218.51      108.57    102.38 o 
 -10   5  15     1602.20     1590.38    136.26 o 
  -9   5  15        6.59        9.11     88.90 o 
  -8   5  15     1432.22     1198.47    115.95 o 
  -7   5  15      243.47      159.01     86.04 o 
  -6   5  15     1036.57      979.93    101.81 o 
  -5   5  15      785.32      870.00    128.11 o 
  -4   5  15     3282.58     2978.37    183.93 o 
  -3   5  15       59.85       -5.33     93.89 o 
  -2   5  15     5851.05     5059.75    219.57 o 
  -1   5  15     1462.41     1260.62    146.07 o 
   0   5  15     4262.00     4021.27    203.49 o 
   1   5  15     1362.43     1033.38    248.97 o 
   2   5  15      863.34      621.93    139.87 o 
   3   5  15       63.81       99.00    191.17 o 
   4   5  15      226.84      220.64    176.42 o 
   5   5  15       26.74     -101.31    145.17 o 
   6   5  15     1156.97     1028.71    197.96 o 
   7   5  15     1241.03     1142.01    263.12 o 
   8   5  15     1320.39     1179.02    229.76 o 
 -11   6  15      348.60      223.95    116.70 o 
 -10   6  15      251.98      112.49    101.41 o 
  -9   6  15      869.95      870.96    121.29 o 
  -8   6  15       79.81       31.13     76.87 o 
  -7   6  15     2830.74     2897.14    152.77 o 
  -6   6  15      178.32      103.96     84.93 o 
  -5   6  15     3088.86     3565.70    202.44 o 
  -4   6  15      579.06      442.45    118.56 o 
  -3   6  15     1829.28     1990.36    160.02 o 
  -2   6  15       88.21      -93.87     93.87 o 
  -1   6  15      274.69      199.06    113.14 o 
   0   6  15        9.90     -103.19    103.19 o 
   1   6  15      309.50      147.83    118.76 o 
   2   6  15      669.59      653.85    183.47 o 
   3   6  15     2639.93     2616.37    254.86 o 
   4   6  15     1020.79     1202.47    198.12 o 
   5   6  15     2011.02     2391.58    237.56 o 
   6   6  15      321.20      105.38    170.97 o 
   7   6  15      682.76      287.08    173.57 o 
 -10   7  15     1956.89     2136.31    151.68 o 
  -9   7  15      425.03      250.76    166.19 o 
  -8   7  15     1822.89     1797.05    212.23 o 
  -7   7  15      508.82      687.80    107.71 o 
  -6   7  15     4776.00     4781.87    183.52 o 
  -5   7  15        2.14       31.26     83.84 o 
  -4   7  15    10682.23    10032.02    324.82 o 
  -3   7  15      178.20       74.49    109.12 o 
  -2   7  15     5097.59     4906.11    230.36 o 
  -1   7  15      120.40       39.03    113.69 o 
   0   7  15     2122.94     1734.66    165.76 o 
   1   7  15     1523.50     1120.59    195.59 o 
   2   7  15     2689.95     2722.89    265.14 o 
   3   7  15     1912.14     1634.82    224.80 o 
   4   7  15     4662.35     4776.56    329.76 o 
   5   7  15      810.85      494.47    205.89 o 
  -8   8  15       99.72      -74.95     96.01 o 
  -7   8  15      147.36      -32.63     89.27 o 
  -6   8  15       58.66       43.80     91.17 o 
  -5   8  15      284.58      288.27     94.57 o 
  -4   8  15      428.17      347.14    124.95 o 
  -3   8  15     1520.20     1232.95    155.74 o 
  -2   8  15       45.40       -1.31    118.25 o 
  -1   8  15     1292.80     1110.90    158.52 o 
   0   8  15      403.70      211.09    168.07 o 
   1   8  15      123.94      -31.46    289.30 o 
   2   8  15      268.52      -81.68    170.15 o 
   3   8  15       36.47       56.37    172.27 o 
   4   8  15        3.99       67.41    171.10 o 
  -5   9  15      499.21      520.74    127.71 o 
  -4   9  15      955.97      719.40    196.53 o 
  -3   9  15       46.87     -152.99    161.23 o 
  -2   9  15      709.75      574.05    190.27 o 
  -1   9  15       21.30      -30.67    167.05 o 
   0   9  15     1114.14     1000.09    209.44 o 
 -13   0  16     1846.12     2582.05    335.21 o 
 -12   0  16      112.23       62.30    218.04 o 
 -11   0  16     9147.97    11689.74    632.65 o 
 -10   0  16      186.76      382.34    239.00 o 
  -9   0  16     6875.50     7892.49    518.80 o 
  -8   0  16       76.16       17.09    188.55 o 
  -7   0  16      569.30      784.78    240.93 o 
  -6   0  16       17.56      264.08    214.46 o 
  -5   0  16     6176.21     6458.22    476.34 o 
  -4   0  16      102.57      246.71    219.15 o 
  -3   0  16    32514.27    37972.77   1466.25 o 
  -2   0  16     1036.91      798.02    273.18 o 
  -1   0  16    25723.60    30383.51   1212.09 o 
   0   0  16     7458.63     7889.46    515.21 o 
   1   0  16     3058.30     3651.15    375.73 o 
   2   0  16     6451.81     6246.64    283.24 o 
   3   0  16      969.35     1667.50    176.86 o 
   4   0  16      500.37      369.60    154.36 o 
   5   0  16     3868.80     4100.60    253.96 o 
   6   0  16     1619.02     1624.15    265.74 o 
   7   0  16     3600.75     4191.45    366.63 o 
   8   0  16     5226.22     6091.31    446.85 o 
   9   0  16     1152.06     1242.66    290.55 o 
 -13   1  16      143.92      103.92    136.67 o 
 -12   1  16     1518.57     1750.03    206.20 o 
 -11   1  16       58.17     -148.03    148.03 o 
 -10   1  16      422.63      391.87    192.81 o 
  -9   1  16       41.83        3.94    179.87 o 
  -8   1  16       93.43     -131.08    131.08 o 
  -7   1  16      203.71      330.11    153.92 o 
  -6   1  16      528.75      386.84    168.08 o 
  -5   1  16       67.00       48.77    139.70 o 
  -4   1  16     5253.03     5639.89    315.97 o 
  -3   1  16      214.28      185.60    153.80 o 
  -2   1  16     9239.44    10457.69    850.69 o 
  -1   1  16     2554.08     2634.36    183.21 o 
   0   1  16     1038.41     1366.99    178.09 o 
   1   1  16     1221.21     1074.84    132.22 o 
   2   1  16      129.93      157.47    104.71 o 
   3   1  16       51.14      110.51     97.41 o 
   4   1  16      118.35      184.44    109.93 o 
   5   1  16      239.82      305.38    106.67 o 
   6   1  16     1548.49     1566.45    179.38 o 
   7   1  16      340.76      212.66    147.21 o 
   8   1  16     1251.23     1128.88    184.47 o 
   9   1  16     2152.94     2601.38    240.08 o 
 -13   2  16      605.89      606.53    167.05 o 
 -12   2  16       96.70      -86.79    148.90 o 
 -11   2  16      952.84     1258.87    203.35 o 
 -10   2  16      276.05      259.59    155.24 o 
  -9   2  16     3053.04     3989.22    278.86 o 
  -8   2  16       22.64     -131.61    141.01 o 
  -7   2  16     7213.33     7729.61    369.47 o 
  -6   2  16     1389.47     1426.77    199.30 o 
  -5   2  16     1952.51     2655.42    239.05 o 
  -4   2  16      797.68      581.13    142.47 o 
  -3   2  16     1212.45     1267.54    135.51 o 
  -2   2  16       78.19      -89.67     89.67 o 
  -1   2  16     4174.24     3888.59    234.02 o 
   0   2  16       41.85      -96.94     96.94 o 
   1   2  16     9071.72     9297.53    299.75 o 
   2   2  16     1401.56     1451.60    150.16 o 
   3   2  16     5759.17     6318.25    252.62 o 
   4   2  16     3328.80     3366.98    232.96 o 
   5   2  16      395.63      438.06    264.21 o 
   6   2  16     2492.78     2736.24    238.91 o 
   7   2  16       55.94       37.49    215.84 o 
   8   2  16      682.85      710.91    261.60 o 
 -13   3  16      450.43      403.36    199.02 o 
 -12   3  16     1534.36     2091.69    257.06 o 
 -11   3  16      709.90      800.95    178.21 o 
 -10   3  16     1727.02     2129.80    229.64 o 
  -9   3  16      101.06      -70.86    151.67 o 
  -8   3  16     6160.08     6473.60    338.81 o 
  -7   3  16       40.66       30.43     71.64 o 
  -6   3  16    13491.67    14189.62    358.69 o 
  -5   3  16      173.58      160.46    108.02 o 
  -4   3  16     8139.55     7698.58    269.67 o 
  -3   3  16     2445.95     2654.53    172.08 o 
  -2   3  16     4245.18     4198.55    210.58 o 
  -1   3  16     2938.60     3110.47    190.25 o 
   0   3  16     9360.21     9406.81    303.58 o 
   1   3  16      548.02      330.25    229.02 o 
   2   3  16     7284.51     6765.11    261.26 o 
   3   3  16      490.34      242.19    119.65 o 
   4   3  16     2375.67     2470.67    322.28 o 
   5   3  16     2255.71     2362.10    297.44 o 
   6   3  16     1159.36     1323.31    201.34 o 
   7   3  16     3443.70     3202.09    345.40 o 
   8   3  16     2235.75     2633.32    336.31 o 
 -12   4  16       24.29      -32.79    121.16 o 
 -11   4  16       68.25      -14.05    116.85 o 
 -10   4  16      151.99        7.07     97.44 o 
  -9   4  16        3.25      -54.14     90.91 o 
  -8   4  16      386.41      364.52    100.96 o 
  -7   4  16       13.41       17.47     87.54 o 
  -6   4  16      352.01      323.39     86.23 o 
  -5   4  16      261.61      300.39    110.10 o 
  -4   4  16        0.06     -121.18    121.18 o 
  -3   4  16      987.82      710.68    122.03 o 
  -2   4  16      653.22      269.29    113.14 o 
  -1   4  16      575.06      441.23    120.66 o 
   0   4  16      204.67      108.58    106.55 o 
   1   4  16       14.34     -100.49    100.49 o 
   2   4  16       43.24     -101.22    101.22 o 
   3   4  16      393.69      -24.71    161.81 o 
   4   4  16       98.53        5.94    140.15 o 
   5   4  16       12.93     -149.97    149.97 o 
   6   4  16       67.66     -136.44    137.07 o 
   7   4  16      326.71      163.99    294.68 o 
 -11   5  16      428.98      406.11    114.40 o 
 -10   5  16     1905.61     2134.93    149.04 o 
  -9   5  16      124.22        0.79     97.92 o 
  -8   5  16     6871.02     7137.82    223.50 o 
  -7   5  16      162.23      147.86     86.66 o 
  -6   5  16     7462.40     7317.97    232.48 o 
  -5   5  16      669.52      416.42    160.51 o 
  -4   5  16     1905.67     2137.16    168.44 o 
  -3   5  16      469.90      319.44    113.94 o 
  -2   5  16      546.37      348.62    121.31 o 
  -1   5  16      237.59       98.77    114.32 o 
   0   5  16     4281.07     4029.63    286.54 o 
   1   5  16      341.54      245.67    207.90 o 
   2   5  16     6478.36     6333.63    325.62 o 
   3   5  16     1581.37     1532.54    210.15 o 
   4   5  16     3174.48     3325.35    265.48 o 
   5   5  16     1875.04     1934.65    222.93 o 
   6   5  16     1048.79     1178.05    228.80 o 
   7   5  16     1387.43     1316.05    228.94 o 
 -10   6  16      971.73     1043.48    134.18 o 
  -9   6  16     3013.83     2996.68    172.13 o 
  -8   6  16      246.68      243.77     86.16 o 
  -7   6  16     5662.56     5657.78    201.46 o 
  -6   6  16      359.96      227.33     93.76 o 
  -5   6  16     3064.86     2920.39    196.68 o 
  -4   6  16     1318.96     1001.34    282.01 o 
  -3   6  16     1080.07     1077.13    148.29 o 
  -2   6  16      140.38     -110.38    110.38 o 
  -1   6  16     2411.97     2251.87    234.48 o 
   0   6  16       68.33      -81.59    108.21 o 
   1   6  16     5515.11     5168.96    384.96 o 
   2   6  16      643.64      358.09    165.68 o 
   3   6  16     5509.03     5466.89    316.28 o 
   4   6  16     3310.23     3768.41    327.76 o 
   5   6  16     1240.33     1003.94    380.28 o 
  -9   7  16      181.19       19.44    104.73 o 
  -8   7  16       67.32      -24.38     87.76 o 
  -7   7  16       14.11      -63.92     91.79 o 
  -6   7  16        1.60      -82.78     82.78 o 
  -5   7  16      172.11       44.32     87.50 o 
  -4   7  16      820.54      805.79    146.79 o 
  -3   7  16       32.50       29.08    109.20 o 
  -2   7  16      826.07      908.09    150.23 o 
  -1   7  16      741.30      642.45    139.34 o 
   0   7  16       60.70       42.16    134.76 o 
   1   7  16      599.01      180.84    316.86 o 
   2   7  16      867.01      735.43    308.04 o 
   3   7  16        8.41       56.93    173.46 o 
   4   7  16       30.24     -154.18    154.18 o 
  -6   8  16        0.06        0.16     91.99 o 
  -5   8  16     2466.48     2526.83    152.70 o 
  -4   8  16        5.61     -115.70    115.70 o 
  -3   8  16     5611.82     5089.48    266.12 o 
  -2   8  16      179.30       -9.85    120.17 o 
  -1   8  16     3597.91     3538.46    232.20 o 
   0   8  16     1574.16     1469.05    237.24 o 
   1   8  16      833.05      620.56    206.13 o 
   2   8  16     2138.29     2626.12    281.15 o 
 -12   1  17     2607.45     3396.89    391.58 o 
 -11   1  17      312.21      330.60    167.57 o 
 -10   1  17     7089.74     9643.20    422.47 o 
  -9   1  17        0.72        9.93    156.95 o 
  -8   1  17     5596.55     6286.23    347.14 o 
  -7   1  17      951.20     1060.10    198.04 o 
  -6   1  17     3535.54     4331.39    412.25 o 
  -5   1  17     1837.78     1755.50    224.82 o 
  -4   1  17     4730.28     5292.26    374.49 o 
  -3   1  17      645.57      472.78    253.46 o 
  -2   1  17     6555.18     8153.28    386.11 o 
  -1   1  17       52.82      273.40    153.98 o 
   0   1  17     6746.06     7829.93    597.22 o 
   1   1  17      215.81      192.94    113.53 o 
   2   1  17     5570.16     5717.12    294.17 o 
   3   1  17     4061.46     4355.64    214.41 o 
   4   1  17     3974.71     4590.26    345.29 o 
   5   1  17     6378.96     6887.69    321.37 o 
   6   1  17      762.49     1198.00    265.74 o 
   7   1  17     3474.33     3844.11    381.79 o 
   8   1  17      172.60      343.96    344.98 o 
 -12   2  17      126.20       47.68    162.53 o 
 -11   2  17     1240.54     1732.99    280.33 o 
 -10   2  17      881.80     1255.94    211.04 o 
  -9   2  17     3783.95     4703.63    308.40 o 
  -8   2  17       19.65      -73.83    167.33 o 
  -7   2  17     7443.66     8663.21    407.63 o 
  -6   2  17     2046.75     2483.05    619.72 o 
  -5   2  17     3518.09     4399.73    361.94 o 
  -4   2  17     3619.18     3577.36    280.22 o 
  -3   2  17     1577.50     1739.05    213.73 o 
  -2   2  17      100.72      -45.25     99.79 o 
  -1   2  17     3487.22     3608.41    213.18 o 
   0   2  17      353.73      489.43    120.62 o 
   1   2  17     4825.04     5181.49    228.41 o 
   2   2  17      965.15      968.96    148.60 o 
   3   2  17     2021.96     2110.33    198.13 o 
   4   2  17     5330.50     5233.45    391.44 o 
   5   2  17      328.73      414.57    312.31 o 
   6   2  17     3552.47     3588.85    348.16 o 
   7   2  17      209.38      288.62    245.06 o 
 -12   3  17      736.17     1181.88    249.89 o 
 -11   3  17      205.81       -6.96    162.97 o 
 -10   3  17      345.28      278.00    172.46 o 
  -9   3  17      643.97      729.16    188.56 o 
  -8   3  17        8.44     -141.96    141.96 o 
  -7   3  17       21.36     -153.53    153.53 o 
  -6   3  17      304.60      322.40    173.22 o 
  -5   3  17     1530.12     1875.77    230.32 o 
  -4   3  17     1551.20     1391.94    146.10 o 
  -3   3  17      102.65      -84.70    121.03 o 
  -2   3  17     1259.63     1237.76    165.50 o 
  -1   3  17     2378.72     2498.91    207.76 o 
   0   3  17      321.78      240.54    149.79 o 
   1   3  17     1127.88      842.42    136.00 o 
   2   3  17        5.80     -103.65    103.65 o 
   3   3  17      153.22       11.01    142.55 o 
   4   3  17       89.47      273.37    163.37 o 
   5   3  17      127.94      218.07    155.35 o 
   6   3  17      702.58      448.13    381.09 o 
   7   3  17      464.96       95.93    208.12 o 
 -11   4  17     2571.69     3251.77    421.63 o 
 -10   4  17       40.72      -46.09    163.19 o 
  -9   4  17     1417.35     1435.46    221.42 o 
  -8   4  17      389.71      154.21     98.76 o 
  -7   4  17     3849.69     4058.13    171.01 o 
  -6   4  17      299.66      338.50    113.67 o 
  -5   4  17     6766.61     6895.03    266.58 o 
  -4   4  17       24.73       -0.31    103.49 o 
  -3   4  17    10179.69    10341.46    354.17 o 
  -2   4  17     4759.16     4511.21    222.78 o 
  -1   4  17     7195.40     7043.71    277.53 o 
   0   4  17     7227.76     5989.46    309.76 o 
   1   4  17     1443.67     1361.72    208.75 o 
   2   4  17     1321.28     1326.12    311.07 o 
   3   4  17      463.21      414.26    161.06 o 
   4   4  17      152.53     -147.10    147.10 o 
   5   4  17     1748.21     1984.10    228.45 o 
   6   4  17     1821.89     1831.42    299.77 o 
 -10   5  17      522.37      457.21    117.95 o 
  -9   5  17       91.33      -62.25     91.52 o 
  -8   5  17      224.65      262.46     89.82 o 
  -7   5  17        5.86      -95.29     95.29 o 
  -6   5  17      842.95      851.39    171.25 o 
  -5   5  17      118.12      -17.42    131.19 o 
  -4   5  17     2781.79     2480.19    265.93 o 
  -3   5  17      135.36      167.87    119.92 o 
  -2   5  17     3944.45     3354.27    209.25 o 
  -1   5  17     2034.99     1655.98    208.53 o 
   0   5  17     1407.93     1221.07    240.03 o 
   1   5  17     1211.63     1061.19    189.44 o 
   2   5  17       66.03     -145.69    145.69 o 
   3   5  17       68.71     -110.15    140.59 o 
   4   5  17      168.31      207.90    178.72 o 
   5   5  17      164.65       18.88    170.75 o 
  -9   6  17      976.45     1141.15    139.25 o 
  -8   6  17       59.91       33.86     85.77 o 
  -7   6  17     1765.62     1900.99    138.12 o 
  -6   6  17       19.67      -82.93     82.93 o 
  -5   6  17     1191.03     1142.94    157.61 o 
  -4   6  17      616.08      419.88    140.54 o 
  -3   6  17      853.91      535.67    140.73 o 
  -2   6  17      497.96      253.34    147.29 o 
  -1   6  17      715.68      679.30    140.70 o 
   0   6  17      430.65      195.29    177.08 o 
   1   6  17      394.10      123.55    169.77 o 
   2   6  17      739.55      662.49    195.16 o 
   3   6  17      717.18      904.12    205.26 o 
   4   6  17      475.04      102.26    178.81 o 
  -7   7  17      188.75      174.49     99.33 o 
  -6   7  17     2318.43     1958.40    144.44 o 
  -5   7  17      153.31       92.11     92.55 o 
  -4   7  17     3974.76     4112.75    243.87 o 
  -3   7  17     1006.54      769.07    164.57 o 
  -2   7  17     4411.34     4292.15    235.56 o 
  -1   7  17      844.66      627.23    152.26 o 
   0   7  17     1977.61     2118.11    243.10 o 
   1   7  17     1140.79      724.22    201.57 o 
   2   7  17     1360.37     1322.76    220.97 o 
 -11   0  18     5605.84     7643.02    553.81 o 
 -10   0  18     1050.86     1147.28    293.86 o 
  -9   0  18     1841.12     2281.05    347.33 o 
  -8   0  18       70.33      108.61    249.47 o 
  -7   0  18     1654.32     1789.82    320.60 o 
  -6   0  18       12.42       -0.55    235.13 o 
  -5   0  18     5810.89     6835.05    506.39 o 
  -4   0  18      995.79     1006.97    277.32 o 
  -3   0  18    13646.77    17354.33    852.35 o 
  -2   0  18     3042.03     3534.82    387.86 o 
  -1   0  18     5070.21     6405.84    471.66 o 
   0   0  18     1336.84     1237.42    272.91 o 
   1   0  18      112.14      176.14    200.68 o 
   2   0  18     1226.11     1053.28    278.14 o 
   3   0  18      542.77      448.50    247.54 o 
   4   0  18     3469.53     3561.28    366.08 o 
 -11   1  18       84.36      133.58    163.90 o 
 -10   1  18      484.69      614.34    191.46 o 
  -9   1  18       42.52      -24.50    167.91 o 
  -8   1  18       64.95     -234.31    234.31 o 
  -7   1  18       19.01       13.64    169.25 o 
  -6   1  18      328.48      -90.33    171.18 o 
  -5   1  18       45.07      -58.27    166.72 o 
  -4   1  18     3672.99     4508.76    320.00 o 
  -3   1  18      427.25      630.87    183.08 o 
  -2   1  18     3671.57     4262.68    293.99 o 
  -1   1  18     1144.85     1302.34    214.85 o 
   0   1  18      132.22       28.49    150.29 o 
   1   1  18     1176.20     1166.25    246.72 o 
   2   1  18      583.12      566.82    172.97 o 
   3   1  18      334.25      163.46    231.28 o 
   4   1  18      246.61      248.87    149.99 o 
   5   1  18      146.78      112.74    206.19 o 
   6   1  18     1622.59     1816.28    297.72 o 
 -11   2  18     1049.92     1408.65    223.07 o 
 -10   2  18      204.53      197.24    168.98 o 
  -9   2  18     1880.30     2314.38    255.92 o 
  -8   2  18      164.01       31.00    333.83 o 
  -7   2  18     3438.42     3935.03    305.47 o 
  -6   2  18      961.71      724.36    201.60 o 
  -5   2  18     1651.63     1840.36    234.57 o 
  -4   2  18     1120.89     1149.83    204.14 o 
  -3   2  18      104.48     -116.07    169.26 o 
  -2   2  18       74.22      -21.71    150.05 o 
  -1   2  18      728.27      635.59    171.42 o 
   0   2  18       44.14      -27.07    146.14 o 
   1   2  18     3398.44     3773.16    212.76 o 
   2   2  18     1102.98      848.54    135.31 o 
   3   2  18     2196.03     2612.52    231.88 o 
   4   2  18     3143.56     3354.86    259.28 o 
   5   2  18      329.82      407.43    153.00 o 
   6   2  18     1875.44     2145.98    325.83 o 
 -11   3  18      106.60     -275.39    275.39 o 
 -10   3  18     1447.50     1646.87    235.83 o 
  -9   3  18        1.46     -152.82    156.34 o 
  -8   3  18     2749.00     3250.97    306.95 o 
  -7   3  18      628.49      486.83    179.13 o 
  -6   3  18     6824.29     7200.74    966.47 o 
  -5   3  18      569.79      375.08    169.40 o 
  -4   3  18     5675.66     6174.28    740.57 o 
  -3   3  18      688.65      653.64    181.86 o 
  -2   3  18     3362.85     3698.76    256.76 o 
  -1   3  18     1805.59     1574.53    161.02 o 
   0   3  18     3202.88     3969.18    296.06 o 
   1   3  18     2436.94     2557.09    368.63 o 
   2   3  18     2217.13     2122.10    183.68 o 
   3   3  18     3830.72     3908.83    277.47 o 
   4   3  18     1063.79     1036.65    192.69 o 
   5   3  18     3633.83     3850.93    338.65 o 
 -10   4  18       43.68     -166.87    166.87 o 
  -9   4  18       39.57       28.93    169.87 o 
  -8   4  18       31.64     -156.02    156.02 o 
  -7   4  18        8.50     -169.79    169.79 o 
  -6   4  18       12.52      -32.98    105.58 o 
  -5   4  18      772.89      628.17    192.59 o 
  -4   4  18       15.74      -99.76    106.87 o 
  -3   4  18     1486.70     1511.41    158.91 o 
  -2   4  18       48.06      -92.71    177.85 o 
  -1   4  18      271.45       58.37    123.23 o 
   0   4  18      255.41      210.56    135.39 o 
   1   4  18       62.37      -71.10    125.77 o 
   2   4  18       47.83     -141.85    144.61 o 
   3   4  18       72.33       57.24    204.12 o 
   4   4  18       14.87     -111.11    154.57 o 
   5   4  18       13.13      -57.22    171.14 o 
  -9   5  18       11.61      -70.23    157.59 o 
  -8   5  18     2871.02     3380.76    211.58 o 
  -7   5  18      365.20      269.69    101.76 o 
  -6   5  18     2988.76     3254.13    161.04 o 
  -5   5  18      623.31      382.21    141.08 o 
  -4   5  18     1309.23     1193.08    176.03 o 
  -3   5  18      451.60      155.84    130.07 o 
  -2   5  18     1469.45     1364.22    168.67 o 
  -1   5  18      753.75      482.37    142.55 o 
   0   5  18     3308.19     3477.98    375.13 o 
   1   5  18     1225.10      922.57    203.58 o 
   2   5  18     2994.55     3445.63    315.63 o 
   3   5  18     2925.94     2823.89    391.61 o 
   4   5  18      589.19      561.29    195.52 o 
  -7   6  18     2654.01     2839.55    241.49 o 
  -6   6  18      994.24      934.85    127.92 o 
  -5   6  18     1386.93     1354.89    170.80 o 
  -4   6  18     1110.89      894.05    156.40 o 
  -3   6  18     1071.25      992.66    175.57 o 
  -2   6  18      109.44     -177.83    209.94 o 
  -1   6  18     1886.96     1722.12    251.16 o 
   0   6  18       97.68     -127.35    127.35 o 
   1   6  18     3243.48     3818.97    567.59 o 
   2   6  18     1828.27     2006.56    242.59 o 
  -3   7  18       96.40     -148.80    148.80 o 
  -2   7  18      447.79      242.81    142.58 o 
 -10   1  19     2399.61     3191.59    289.36 o 
  -9   1  19       15.09      -74.36    169.26 o 
  -8   1  19     4198.03     5040.33    367.73 o 
  -7   1  19      926.61     1077.44    212.07 o 
  -6   1  19     3226.83     4487.77    328.54 o 
  -5   1  19     2430.44     2768.48    266.85 o 
  -4   1  19     1570.75     1965.12    240.35 o 
  -3   1  19     1533.76     1350.18    218.77 o 
  -2   1  19     1323.58     1693.74    242.29 o 
  -1   1  19      449.25      199.47    169.45 o 
   0   1  19     1653.55     1558.37    217.43 o 
   1   1  19     2005.56     2065.72    243.06 o 
   2   1  19     1481.00     1086.55    200.64 o 
   3   1  19     5089.06     5806.07    534.10 o 
   4   1  19     1149.18     1316.26    304.33 o 
 -10   2  19        2.32     -159.10    159.10 o 
  -9   2  19     2036.42     2494.80    273.15 o 
  -8   2  19      476.59      627.67    204.59 o 
  -7   2  19     3453.48     4430.48    328.42 o 
  -6   2  19     1543.27     1804.22    235.75 o 
  -5   2  19     1415.03     2005.72    250.48 o 
  -4   2  19      363.87      269.13    170.44 o 
  -3   2  19      769.37      566.43    188.77 o 
  -2   2  19       40.79      121.59    168.71 o 
  -1   2  19     2290.35     2401.40    300.60 o 
   0   2  19      637.08      612.65    293.84 o 
   1   2  19     3047.42     3336.26    269.48 o 
   2   2  19     3845.87     4140.52    282.17 o 
   3   2  19     1067.99     1277.07    247.27 o 
   4   2  19     5132.54     5381.21    420.66 o 
  -9   3  19        2.17     -160.52    160.52 o 
  -8   3  19        4.14     -156.91    156.91 o 
  -7   3  19        0.45     -191.59    191.59 o 
  -6   3  19      300.80      -65.32    166.24 o 
  -5   3  19       34.59        3.36    171.21 o 
  -4   3  19      788.52      704.93    205.73 o 
  -3   3  19      515.68      120.14    507.62 o 
  -2   3  19      395.41      259.07    170.73 o 
  -1   3  19     2125.56     2012.56    236.95 o 
   0   3  19       42.50      -61.48    204.28 o 
   1   3  19      438.51      343.48    134.94 o 
   2   3  19       30.08      -14.92    216.94 o 
   3   3  19      365.72      469.60    181.31 o 
   4   3  19      211.62       34.69    162.72 o 
  -8   4  19      585.83      365.82    200.36 o 
  -7   4  19     1360.14     1179.95    231.01 o 
  -6   4  19       19.54      -33.41    274.83 o 
  -5   4  19     5776.42     6227.35    626.72 o 
  -4   4  19       54.90     -204.16    259.40 o 
  -3   4  19     5382.06     4932.57    320.68 o 
  -2   4  19     2818.03     2961.27    209.15 o 
  -1   4  19     1741.86     1979.97    214.23 o 
   0   4  19     6089.82     5412.40    255.68 o 
   1   4  19      849.88      747.43    175.20 o 
   2   4  19     2431.46     2674.16    262.41 o 
   3   4  19      511.96      729.89    195.94 o 
  -7   5  19      132.73      -53.53    178.10 o 
  -6   5  19     1103.50     1033.08    145.73 o 
  -5   5  19       21.09      -91.88    163.10 o 
  -4   5  19     2413.82     2427.31    199.17 o 
  -3   5  19       49.29      -95.12    124.00 o 
  -2   5  19     1242.84      784.78    170.16 o 
  -1   5  19     1215.79      686.06    198.16 o 
   0   5  19      149.34     -102.01    134.14 o 
   1   5  19     1323.82     1370.70    218.81 o 
  -3   6  19      296.22      130.67    146.84 o 
  -9   0  20     1775.48     1811.05    351.75 o 
  -8   0  20       64.99     -231.83    231.83 o 
  -7   0  20     2823.33     4058.30    444.37 o 
  -6   0  20       33.50      -32.25    217.50 o 
  -5   0  20     5458.51     6969.02    529.00 o 
  -4   0  20     1963.29     2126.68    343.20 o 
  -3   0  20     4711.66     6373.59    501.71 o 
  -2   0  20     8006.18     8303.78    559.87 o 
  -1   0  20      996.72     1353.75    307.09 o 
   0   0  20     5463.65     6017.43    489.58 o 
   1   0  20       34.29       25.36    212.53 o 
   2   0  20     1029.04     1020.75    271.80 o 
   3   0  20      214.79        6.62    239.27 o 
  -8   1  20      210.52      222.08    189.87 o 
  -7   1  20       47.54      -70.11    163.25 o 
  -6   1  20      515.05      397.66    190.68 o 
  -5   1  20       67.14      180.22    174.76 o 
  -4   1  20     1308.09     1645.67    230.81 o 
  -3   1  20      685.45      617.60    207.09 o 
  -2   1  20      975.06     1071.25    218.57 o 
  -1   1  20     1802.07     1891.64    238.15 o 
   0   1  20        7.73      172.79    206.20 o 
   1   1  20      512.68      524.72    185.17 o 
   2   1  20      118.56        6.71    160.68 o 
   3   1  20       89.19      159.60    236.51 o 
  -8   2  20      317.61      160.42    201.23 o 
  -7   2  20     1822.02     2340.49    267.70 o 
  -6   2  20     1454.50     1476.70    249.70 o 
  -5   2  20     1121.19     1374.81    251.80 o 
  -4   2  20      725.24      927.54    231.28 o 
  -3   2  20      388.05      180.89    172.79 o 
  -2   2  20      514.95      179.83    177.11 o 
  -1   2  20      514.21      196.47    186.65 o 
   0   2  20     1108.27     1146.50    220.40 o 
   1   2  20     1054.55     1042.03    258.85 o 
   2   2  20     1284.22     1437.09    275.51 o 
  -7   3  20     1069.26     1275.43    239.70 o 
  -6   3  20     2706.25     3442.76    501.57 o 
  -5   3  20      529.12      291.81    183.37 o 
  -4   3  20     2251.69     2854.52    285.66 o 
  -3   3  20      621.48      388.22    191.40 o 
  -2   3  20     1057.13      971.44    215.37 o 
  -1   3  20     1928.83     2166.87    538.22 o 
   0   3  20     1093.58     1471.85    310.93 o 
   1   3  20     3248.63     3589.81    297.44 o 
  -6   4  20       20.18     -161.74    161.74 o 
  -5   4  20      250.82      138.79    178.15 o 
  -4   4  20        7.66      118.19    174.88 o 
  -3   4  20       29.16      -89.65    166.84 o 
  -2   4  20       35.89      -84.51    172.84 o 
  -1   4  20        2.33        5.33    344.03 o 
   0   4  20      272.34      -11.95    132.65 o 
  -6   1  21     1822.93     2248.17    268.23 o 
  -5   1  21      980.56     1130.42    235.19 o 
  -4   1  21      792.48      704.04    198.70 o 
  -3   1  21     1840.68     2328.35    255.82 o 
  -2   1  21      851.10     1122.94    224.37 o 
  -1   1  21     1759.69     1790.09    241.29 o 
   0   1  21      827.89      939.85    206.75 o 
  -5   2  21      222.04      108.36    227.28 o 
  -4   2  21      519.53      677.92    266.28 o 
  -3   2  21       77.25       75.61    168.99 o 
  -2   2  21      376.57      217.71    185.32 o 
  -1   2  21      759.81      953.10    240.65 o 
                                                 
